# Supplementary material for: High stability of the genome of Akkermansia muciniphila MucT under long-term culturing conditions
Source: Microbiol Spectr. 2026 Mar 10;14(4):e02400-25. doi: 10.1128/spectrum.02400-25 (PMC13055324; doi:10.1128/spectrum.02400-25)
Supplement: File S1 — Foldseek results. [file spectrum.02400-25-s0001.xlsx]

## Sheet: Amuc_1413
	foldseek
	Results: job.pdb ALPHAFOLD MONOMER V2.0 PREDICTION FOR CAPSULAR EXOPOLYSACCHARIDE FAMILY (B2UKW3) Amuc_1413
	AFDB proteome
	Target	Description	Scientific Name	Prob.	Seq. Id.	E-Value	Score	Query Pos.	Target Pos.	ref	ref	ref
1	AF-Q32HS6-F1-model_v4	Uncharacterized protein	Shigella dysenteriae Sd197	1	18.8	3.92e-35	1053	12-706 (735)	14-726 (726)
2	AF-A0A0H3GVU7-F1-model_v4	Putative transmembrane protein Wzc	Klebsiella pneumoniae subsp. pneumoniae HS11286	1	16.7	1.12e-34	1005	12-692 (735)	11-710 (718)
3	AF-P38134-F1-model_v4	Tyrosine-protein kinase etk	Escherichia coli K-12	1	18.6	4.81e-36	1000	12-696 (735)	14-719 (726)
4	AF-Q9F7B1-F1-model_v4	Tyrosine-protein kinase wzc	Salmonella enterica subsp. enterica serovar Typhimurium str. LT2	1	16.8	2.11e-33	896	13-677 (735)	14-697 (719)
5	AF-P76387-F1-model_v4	Tyrosine-protein kinase wzc	Escherichia coli K-12	1	16.9	1.19e-32	891	13-677 (735)	15-698 (720)
6	AF-K0EV96-F1-model_v4	Protein-tyrosine kinase, C-terminal	Nocardia brasiliensis ATCC 700358	1	14.3	4.88e-22	746	13-675 (735)	1-410 (426)
7	AF-Q2G1K7-F1-model_v4	Non-specific protein-tyrosine kinase	Staphylococcus aureus subsp. aureus NCTC 8325	1	32.4	1.42e-17	713	475-689 (735)	11-226 (228)
8	AF-K0EZX4-F1-model_v4	Protein-tyrosine kinase, C-terminal	Nocardia brasiliensis ATCC 700358	1	14.5	5.74e-21	697	13-675 (735)	1-431 (446)
9	AF-Q2FUV2-F1-model_v4	Capsular polysaccharide biosynthesis protein Cap5B	Staphylococcus aureus subsp. aureus NCTC 8325	1	32.5	5.27e-17	680	475-688 (735)	12-225 (230)
10	AF-A0A133CEM5-F1-model_v4	Tyrosine-protein kinase CpsD	Enterococcus faecium	1	33	9.89e-17	680	471-685 (735)	13-228 (232)
11	AF-Q9I1N4-F1-model_v4	PslE	Pseudomonas aeruginosa PAO1	1	14.8	5.34e-25	632	12-697 (735)	4-661 (662)	https://www.pseudomonas.com/feature/show?id=107250	https://pubmed.ncbi.nlm.nih.gov/19659934/
	AFDB-SWISSPROT
	Target	Description	Scientific Name	Prob.	Seq. Id.	E-Value	Score	Query Pos.	Target Pos.
1	AF-P33698-F1-model_v4	Succinoglycan biosynthesis transport protein ExoP	Sinorhizobium meliloti 1021	1	18.9	1.19e-38	1103	1-694 (735)	18-774 (786)	https://apsjournals.apsnet.org/doi/abs/10.1094/MPMI-22-12-1656
2	AF-Q8XC28-F1-model_v4	Tyrosine-protein kinase etk	Escherichia coli O157:H7	1	17.7	3.64e-35	1041	12-703 (735)	12-726 (726)
3	AF-O52788-F1-model_v4	Tyrosine-protein kinase ptk	Acinetobacter johnsonii	1	18.3	4.04e-35	1024	12-707 (735)	10-733 (733)
4	AF-P58764-F1-model_v4	Tyrosine-protein kinase etk	Escherichia coli O127:H6 str. E2348/69	1	18.3	1.57e-35	1006	12-696 (735)	14-719 (726)
5	AF-P38134-F1-model_v4	Tyrosine-protein kinase etk	Escherichia coli K-12	1	18.6	4.47e-36	1000	12-696 (735)	14-719 (726)
6	AF-P58593-F1-model_v4	Putative tyrosine-protein kinase EpsB	Ralstonia solanacearum GMI1000	1	15.8	6.18e-34	982	18-696 (735)	23-732 (751)
7	AF-Q45409-F1-model_v4	Putative tyrosine-protein kinase EpsB	Ralstonia solanacearum	1	15.6	2.97e-34	978	2-707 (735)	13-743 (750)
8	AF-Q48452-F1-model_v4	Putative tyrosine-protein kinase in cps region	Klebsiella pneumoniae	1	17.8	2.42e-33	940	18-694 (735)	21-716 (722)
9	AF-Q8Z5G6-F1-model_v4	Tyrosine-protein kinase wzc	Salmonella enterica subsp. enterica serovar Typhi	1	16.9	3.14e-33	897	13-677 (735)	14-697 (719)
10	AF-Q9F7B1-F1-model_v4	Tyrosine-protein kinase wzc	Salmonella enterica subsp. enterica serovar Typhimurium str. LT2	1	16.8	1.96e-33	896	13-677 (735)	14-697 (719)
11	AF-P76387-F1-model_v4	Tyrosine-protein kinase wzc	Escherichia coli K-12	1	16.9	1.11e-32	891	13-677 (735)	15-698 (720)
	AFDB50
	Target	Description	Scientific Name	Prob.	Seq. Id.	E-Value	Score	Query Pos.	Target Pos.
1	AF-A0A258AXR6-F1-model_v4	AAA_31 domain-containing protein	Verrucomicrobia bacterium 12-59-8	1	33.8	7.1e-62	2015	1-735 (735)	1-732 (732)
2	AF-A0A2V8HDM7-F1-model_v4	Uncharacterized protein	Acidobacteria bacterium	1	21.9	9.37e-48	1538	12-699 (735)	28-743 (746)
3	AF-A0A7M3MIH7-F1-model_v4	Uncharacterized protein	Oceanidesulfovibrio indonesiensis	1	23.5	3.1e-49	1531	12-714 (735)	7-749 (749)
4	AF-A0A351AZX1-F1-model_v4	Uncharacterized protein	Desulfobacterales bacterium	1	24.7	1.15e-48	1506	12-710 (735)	17-716 (741)
5	AF-A0A2G6D694-F1-model_v4	Uncharacterized protein	Proteobacteria bacterium	1	23.8	1.96e-46	1481	12-694 (735)	32-737 (744)
6	AF-A0A1G0YWH6-F1-model_v4	Uncharacterized protein	Lentisphaerae bacterium GWF2_52_8	1	21.2	4.54e-46	1478	17-723 (735)	24-718 (718)
7	AF-A0A3M1RMR4-F1-model_v4	Polysaccharide biosynthesis tyrosine autokinase	Candidatus Schekmanbacteria bacterium	1	23.5	6.16e-48	1449	12-699 (735)	10-694 (699)
8	AF-A0A521JWS4-F1-model_v4	Uncharacterized protein	Nitrospirae bacterium	1	23.4	4.33e-45	1441	12-689 (735)	5-710 (714)
9	AF-A0A2V5UHJ2-F1-model_v4	Uncharacterized protein	Verrucomicrobia bacterium	1	21.6	1.49e-48	1439	10-735 (735)	33-816 (1067)
10	AF-A0A2E2K3W0-F1-model_v4	Uncharacterized protein	Spongiibacteraceae bacterium	1	21.9	1.45e-43	1427	12-695 (735)	9-723 (724)
11	AF-A0A848U6J0-F1-model_v4	Polysaccharide biosynthesis tyrosine autokinase	Granulosicoccus sp.	1	19.4	5.12e-43	1420	12-712 (735)	29-803 (804)
	PBD100
	Target	Description	Scientific Name	Prob.	Seq. Id.	E-Value	Score	Query Pos.	Target Pos.
1	4jlv_A	Crystal structure of the chimerical protein CapA1B1 in complex with ADP-Mg	Staphylococcus aureus	1	33.9	2.13e-20	854	448-677 (735)	1-228 (228)
2	3bfv_B	crystal structure of the chimerical protein CapAB	Staphylococcus aureus	1	32.6	1.82e-20	807	448-677 (735)	1-239 (241)
3	4jmp_A	Crystal structure of the chimerical protein CapA2B2	Staphylococcus aureus	1	33.6	8.33e-20	806	453-678 (735)	1-225 (226)
4	7nhr_A	Putative transmembrane protein Wzc K540M C1	Escherichia coli	1	16.2	3.11e-29	800	13-692 (735)	1-655 (663)
5	7nib_D	Wzc-K540M-4YE C1	Escherichia coli	1	16.9	5.85e-28	770	13-683 (735)	1-646 (651)
6	7nii_B	Wzc-K540M MgADP C1	Escherichia coli	1	14.5	1.3e-24	754	18-692 (735)	6-556 (564)
7	7nii_H	Wzc-K540M MgADP C1	Escherichia coli	1	14.2	1.11e-24	752	18-692 (735)	6-557 (565)
8	2ved_B	crystal structure of the chimerical mutant CapABK55M protein	Staphylococcus aureus	1	30.9	2.14e-19	745	448-685 (735)	1-248 (254)
9	2ved_A	crystal structure of the chimerical mutant CapABK55M protein	Staphylococcus aureus	1	32	1.09e-18	730	448-688 (735)	1-251 (252)
10	3la6_G	Octameric kinase domain of the E. coli tyrosine kinase Wzc with bound ADP	Escherichia coli K-12	1	27	5.53e-18	720	447-677 (735)	1-239 (259)
11	3la6_M	Octameric kinase domain of the E. coli tyrosine kinase Wzc with bound ADP	Escherichia coli K-12	1	27.4	9.85e-18	709	449-684 (735)	2-244 (256)

## Sheet: Amuc_1412
	foldseek
	job.pdb ALPHAFOLD MONOMER V2.0 PREDICTION FOR UNCHARACTERIZED PROTEIN (B2UKW2) Amuc_1412
	AFDB-PROTEOME
	Target	Description	Scientific Name	Prob.	Seq. Id.	E-Value	Score	Query Pos.	Target Pos.	ref	ref	ref
1	AF-Q5F948-F1-model_v4	TPR_REGION domain-containing protein	Neisseria gonorrhoeae FA 1090	1	11.8	1.99e-08	250	39-404 (404)	198-497 (497)
2	AF-P32722-F1-model_v4	Porin D	Pseudomonas aeruginosa PAO1	1	11	1.04e-09	247	16-404 (404)	12-440 (443)
3	AF-Q9HZH0-F1-model_v4	Probable porin	Pseudomonas aeruginosa PAO1	1	9.6	1.04e-09	241	9-404 (404)	9-418 (421)
4	AF-Q9I161-F1-model_v4	Probable porin	Pseudomonas aeruginosa PAO1	1	10.4	4.34e-09	235	21-404 (404)	42-469 (472)
5	AF-Q9HWP4-F1-model_v4	Probable porin	Pseudomonas aeruginosa PAO1	1	11.6	1.15e-09	233	16-404 (404)	10-415 (418)
6	AF-Q9HY38-F1-model_v4	Probable porin	Pseudomonas aeruginosa PAO1	1	9.5	3.76e-09	231	17-404 (404)	1-413 (416)
7	AF-Q9I6P8-F1-model_v4	Probable porin	Pseudomonas aeruginosa PAO1	1	11	3.76e-09	231	16-404 (404)	12-418 (421)
8	AF-Q9I5H4-F1-model_v4	Cis-aconitate porin OpdH	Pseudomonas aeruginosa PAO1	1	10.1	2.03e-09	231	17-404 (404)	17-424 (427)
9	AF-Q9HUR5-F1-model_v4	Vanillate porin OpdK	Pseudomonas aeruginosa PAO1	1	9.3	7.32e-09	228	39-404 (404)	36-415 (417)
10	AF-Q47706-F1-model_v4	Membrane-associated protein UidC	Escherichia coli K-12	1	10.4	6.05e-09	227	16-404 (404)	14-418 (421)
11	AF-Q9HWK2-F1-model_v4	Probable porin	Pseudomonas aeruginosa PAO1	1	8	6.66e-09	226	28-404 (404)	16-428 (431)
	AFDB-SWISSPROT
	Target	Description	Scientific Name	Prob.	Seq. Id.	E-Value	Score	Query Pos.	Target Pos.
1	AF-P32722-F1-model_v4	Porin D	Pseudomonas aeruginosa PAO1	1	11	9.68e-10	247	16-404 (404)	12-440 (443)
2	AF-P0DSN2-F1-model_v4	Outer membrane protein MtrB	Shewanella baltica OS185	1	11.5	1.6e-08	232	40-404 (404)	245-695 (695)
3	AF-Q47706-F1-model_v4	Membrane-associated protein UidC	Escherichia coli K-12	1	10.4	5.62e-09	227	16-404 (404)	14-418 (421)
4	AF-P44089-F1-model_v4	Surface lipoprotein assembly modifier 2	Haemophilus influenzae Rd KW20	1	7.8	9.77e-08	226	39-404 (404)	194-481 (481)
5	AF-Q9JXM5-F1-model_v4	Surface lipoprotein assembly modifier 2	Neisseria meningitidis MC58	1	9.8	1.57e-07	225	39-404 (404)	190-505 (505)
6	AF-Q9CKU1-F1-model_v4	Surface lipoprotein assembly modifier	Pasteurella multocida subsp. multocida str. Pm70	1	11.3	6.67e-08	225	39-404 (404)	206-509 (509)
7	AF-A5F9G0-F1-model_v4	Iron-regulated outer membrane virulence protein	Vibrio cholerae O395	1	10.6	4.43e-09	225	33-404 (404)	162-652 (652)
8	AF-P17315-F1-model_v4	Colicin I receptor	Escherichia coli K-12	1	9.3	2.5e-09	219	41-404 (404)	164-663 (663)
9	AF-Q8DD41-F1-model_v4	Vitamin B12 transporter BtuB	Vibrio vulnificus CMCP6	1	12.6	7e-08	216	32-404 (404)	153-606 (606)
10	AF-Q88JX6-F1-model_v4	Porin-like protein GalP	Pseudomonas putida KT2440	1	11.7	2.7e-08	211	19-404 (404)	1-407 (410)
11	AF-Q4QLR4-F1-model_v4	Surface lipoprotein assembly modifier	Haemophilus influenzae 86-028NP	1	9.3	1.24e-07	210	39-404 (404)	199-486 (486)
	AFDB50
	Target	Description	Scientific Name	Prob.	Seq. Id.	E-Value	Score	Query Pos.	Target Pos.
1	AF-B1ZMW0-F1-model_v4	Uncharacterized protein	Opitutus terrae PB90-1	1	16.4	3.87e-22	922	16-404 (404)	13-391 (391)
2	AF-B1ZTU6-F1-model_v4	Uncharacterized protein	Opitutus terrae PB90-1	1	13.3	9.47e-19	767	14-404 (404)	6-383 (383)
3	AF-A0A1G0YWE2-F1-model_v4	Uncharacterized protein	Lentisphaerae bacterium GWF2_52_8	1	14.5	2.12e-18	749	15-404 (404)	97-487 (487)
4	AF-A0A2V9QBU1-F1-model_v4	Uncharacterized protein	Acidobacteria bacterium	1	13.9	1.6e-18	744	19-403 (404)	29-434 (441)
5	AF-A0A2V6NTA7-F1-model_v4	Uncharacterized protein	Candidatus Rokubacteria bacterium	1	15.4	6.35e-18	701	8-403 (404)	26-385 (391)
6	AF-B1ZZ72-F1-model_v4	Uncharacterized protein	Opitutus terrae PB90-1	1	15.1	2.08e-17	691	1-404 (404)	1-376 (376)
7	AF-A0A1G7EFC4-F1-model_v4	Uncharacterized protein	Kordiimonas lacus	1	12.9	5.15e-17	677	28-404 (404)	48-430 (430)
8	AF-A0A6I3SU32-F1-model_v4	Outer membrane beta-barrel protein	Pseudoduganella buxea	1	12.3	8.12e-16	670	28-404 (404)	4-383 (383)
9	AF-A0A1G8BR49-F1-model_v4	Exopolysaccharide biosynthesis operon protein EpsL	Duganella sp. OV458	1	12.5	1.61e-16	663	16-404 (404)	15-404 (404)
10	AF-A0A521RT95-F1-model_v4	Uncharacterized protein	Nitrospirae bacterium	1	16.5	2.52e-17	655	10-404 (404)	21-402 (409)
11	AF-A0A849WCZ5-F1-model_v4	Outer membrane beta-barrel protein	Candidatus Brocadiae bacterium	1	13	2.41e-17	653	1-404 (404)	1-421 (421)
	PBD100
	Target	Description	Scientific Name	Prob.	Seq. Id.	E-Value	Score	Query Pos.	Target Pos.
1	5dl8_A	Crystal structure of Acinetobacter baumannii OccAB4	Acinetobacter baumannii	1	10.9	1.16e-09	263	35-404 (404)	4-391 (391)
2	5fp2_A	Crystal structure of the siderophore receptor PirA from Pseudomonas aeruginosa	Pseudomonas aeruginosa PAO1	1	9.5	5.69e-10	241	38-404 (404)	100-498 (499)
3	2qtk_B	Crystal Structure of the outer membrane protein opdK from Pseudomonas aeruginosa	Pseudomonas aeruginosa PAO1	1	9	1.25e-08	240	39-404 (404)	5-368 (368)
4	3t24_A	Crystal structure of Pseudomonas aeruginosa OpdQ	Pseudomonas aeruginosa PAO1	1	9.3	1.54e-09	237	39-404 (404)	8-374 (377)
5	4fms_B	Crystal structure of Pseudomonas aeruginosa OccK2 (OpdF) in complex with glucuronate	Pseudomonas aeruginosa PAO1	1	9.2	1.31e-08	236	40-403 (404)	9-366 (368)
6	3t20_A	Crystal structure of Pseudomonas aeruginosa OccK5 (OpdH)	Pseudomonas aeruginosa PAO1	1	10.2	1.45e-08	235	38-404 (404)	6-361 (362)
7	3szd_B	Crystal structure of Pseudomonas aeruginosa OccK2 (OpdF)	Pseudomonas aeruginosa PAO1	1	10.3	8.98e-09	235	39-403 (404)	7-368 (371)
8	2hdi_A	Crystal structure of the Colicin I receptor Cir from E.coli in complex with receptor binding domain of Colicin Ia.	Escherichia coli K-12	1	9.6	3.31e-09	233	41-404 (404)	134-598 (598)
9	2qtk_A	Crystal Structure of the outer membrane protein opdK from Pseudomonas aeruginosa	Pseudomonas aeruginosa PAO1	1	9.5	1.09e-08	232	39-404 (404)	6-371 (371)
10	2y2x_A	Crystal Structure of Pseudomonas Aeruginosa OpdK with Vanillate	Pseudomonas aeruginosa PAO1	1	10	7.79e-09	232	39-404 (404)	6-372 (374)
11	2y2x_B	Crystal Structure of Pseudomonas Aeruginosa OpdK with Vanillate	Pseudomonas aeruginosa PAO1	1	9.3	8.56e-09	230	39-404 (404)	6-378 (378)

## Sheet: Amuc_1041
	foldseek
	job: aFPunlHSjgJTNzojkCHyQSHESCfQdcWKgIguBQ
	AFDB proteome
	Target	Description	Scientific Name	Prob.	Seq. Id.	E-Value	Score	Query Pos.	Target Pos.	ref	ref	ref
1	AF-Q51561-F1-model_v6	DNA-directed RNA polymerase subunit beta	Pseudomonas aeruginosa PAO1	1	45.1	0	4831	3-1269 (1269)	12-1356 (1357)
2	AF-P06173-F1-model_v6	DNA-directed RNA polymerase subunit beta	Salmonella enterica subsp. enterica serovar Typhimurium str. LT2	1	44.8	0	4754	3-1269 (1269)	12-1341 (1342)
3	AF-P0A8V2-F1-model_v6	DNA-directed RNA polymerase subunit beta	Escherichia coli K-12	1	45.2	0	4746	3-1269 (1269)	12-1341 (1342)
4	AF-Q32AF9-F1-model_v6	DNA-directed RNA polymerase subunit beta	Shigella dysenteriae Sd197	1	45.2	0	4737	3-1269 (1269)	12-1341 (1342)
5	AF-A0A0H3GPZ9-F1-model_v6	DNA-directed RNA polymerase subunit beta	Klebsiella pneumoniae subsp. pneumoniae HS11286	1	45.2	0	4733	3-1269 (1269)	12-1341 (1342)
6	AF-P43738-F1-model_v6	DNA-directed RNA polymerase subunit beta	Haemophilus influenzae Rd KW20	1	45.2	0	4691	3-1269 (1269)	12-1342 (1343)
7	AF-Q5F5R5-F1-model_v6	DNA-directed RNA polymerase subunit beta	Neisseria gonorrhoeae FA 1090	1	44.6	0	4658	3-1269 (1269)	12-1391 (1392)
8	AF-P9WGY9-F1-model_v6	DNA-directed RNA polymerase subunit beta	Mycobacterium tuberculosis H37Rv	1	44.5	0	4497	1-1269 (1269)	36-1139 (1178)
9	AF-P30760-F1-model_v6	DNA-directed RNA polymerase subunit beta	Mycobacterium leprae TN	1	44.7	0	4492	1-1269 (1269)	36-1139 (1178)
10	AF-Q8DNF0-F1-model_v6	DNA-directed RNA polymerase subunit beta	Streptococcus pneumoniae R6	1	43.9	0	4407	3-1267 (1269)	14-1140 (1203)
11	AF-P47768-F1-model_v6	DNA-directed RNA polymerase subunit beta	Staphylococcus aureus subsp. aureus NCTC 8325	1	44.3	0	4406	1-1269 (1269)	3-1146 (1183)
	AFDB-SWISSPROT
	Target	Description	Scientific Name	Prob.	Seq. Id.	E-Value	Score	Query Pos.	Target Pos.
1
2	AF-B3E163-F1-model_v6	DNA-directed RNA polymerase subunit beta	Methylacidiphilum infernorum V4	1	66	0	5357	2-1269 (1269)	6-1266 (1289)
3	AF-Q3A6Q4-F1-model_v6	DNA-directed RNA polymerase subunit beta	Syntrophotalea carbinolica DSM 2380	1	48.1	0	5031	2-1269 (1269)	11-1365 (1368)
4	AF-A8HTY8-F1-model_v6	DNA-directed RNA polymerase subunit beta	Azorhizobium caulinodans ORS 571	1	47.9	0	4981	3-1269 (1269)	12-1357 (1376)
5	AF-B4UDT2-F1-model_v6	DNA-directed RNA polymerase subunit beta	Anaeromyxobacter sp. K	1	47.8	0	4974	2-1269 (1269)	11-1387 (1422)
6	AF-B8JB70-F1-model_v6	DNA-directed RNA polymerase subunit beta	Anaeromyxobacter dehalogenans 2CP-1	1	47.7	0	4965	2-1269 (1269)	11-1387 (1422)
7	AF-Q1QN44-F1-model_v6	DNA-directed RNA polymerase subunit beta	Nitrobacter hamburgensis X14	1	47.6	0	4964	3-1268 (1269)	13-1365 (1380)
8	AF-Q2RQV3-F1-model_v6	DNA-directed RNA polymerase subunit beta	Rhodospirillum rubrum ATCC 11170	1	46.5	0	4963	3-1268 (1269)	12-1389 (1393)
9	AF-B6IRP6-F1-model_v6	DNA-directed RNA polymerase subunit beta	Rhodospirillum centenum SW	1	47.1	0	4959	3-1269 (1269)	12-1394 (1397)
10	AF-Q2II86-F1-model_v6	DNA-directed RNA polymerase subunit beta	Anaeromyxobacter dehalogenans 2CP-C	1	47.7	0	4958	2-1269 (1269)	11-1387 (1422)
11	AF-B0CH41-F1-model_v6	DNA-directed RNA polymerase subunit beta	Brucella suis ATCC 23445	1	47.8	0	4953	2-1268 (1269)	13-1362 (1377)
	AFDB50
	Target	Description	Scientific Name	Prob.	Seq. Id.	E-Value	Score	Query Pos.	Target Pos.
1	AF-A0A9X7P5B5-F1-model_v6	DNA-directed RNA polymerase subunit beta	Neomoorella stamsii	1	51.5	0	4966	1-1269 (1269)	11-1059 (1150)
2	AF-B0SUP7-F1-model_v6	DNA-directed RNA polymerase subunit beta	Caulobacter sp. K31	1	47.3	0	4931	3-1269 (1269)	12-1359 (1360)
3	AF-A0A117LKU9-F1-model_v6	DNA-directed RNA polymerase subunit beta	Desulfotomaculum sp. 46_296	1	50.1	0	4860	1-1269 (1269)	4-1063 (1137)
4	AF-A0A933MKB2-F1-model_v6	DNA-directed RNA polymerase subunit beta	candidate division TA06 bacterium	1	47.5	0	4720	2-1269 (1269)	5-1254 (1256)
5	AF-A0A949EZ68-F1-model_v6	DNA-directed RNA polymerase subunit beta	Actinomycetota bacterium	1	46	0	4674	2-1269 (1269)	8-1080 (1145)
6	AF-U7D506-F1-model_v6	DNA-directed RNA polymerase subunit beta	Chitinivibrio alkaliphilus ACht1	1	47.4	0	4662	1-1269 (1269)	2-1253 (1255)
7	AF-A0A3D2KIP3-F1-model_v6	DNA-directed RNA polymerase subunit beta	Clostridiales bacterium	1	47.5	0	4616	1-1269 (1269)	6-1104 (1256)
8	AF-S3LC06-F1-model_v6	DNA-directed RNA polymerase subunit beta	Treponema vincentii F0403	1	44.5	0	4568	2-1265 (1269)	8-1138 (1165)
9	AF-A0A847PK32-F1-model_v6	DNA-directed RNA polymerase subunit beta	Candidatus Atribacteria bacterium	1	44.8	0	4531	1-1267 (1269)	4-1172 (1201)
10	AF-A0A292Z2Q4-F1-model_v6	DNA-directed RNA polymerase subunit beta	Pseudonocardia sp. N23	1	45	0	4523	4-1269 (1269)	1-1103 (1146)
11	AF-A0A7Y3V5T2-F1-model_v6	DNA-directed RNA polymerase subunit beta	Bacteroidota bacterium	1	46.3	0	4514	2-1268 (1269)	10-1272 (1272)
	PBD100
	Target	Description	Scientific Name	Prob.	Seq. Id.	E-Value	Score	Query Pos.	Target Pos.
1	7ye1-assembly1_C	The cryo-EM structure of C. crescentus GcrA-TACup	Caulobacter vibrioides NA1000	1	47.5	0	6579	3-1269 (1269)	10-1312 (1312)
2	7ye2-assembly1_C	The cryo-EM structure of C. crescentus GcrA-TACdown	Caulobacter vibrioides NA1000	1	47.3	0	4771	3-1269 (1269)	10-1303 (1303)
3	6xas-assembly1_I	CryoEM Structure of E. coli Rho-dependent Transcription Pre-termination Complex	Escherichia coli K-12	1	44.8	0	4732	3-1269 (1269)	12-1322 (1323)
4	8igs-assembly1_I	Cryo-EM structure of RNAP-promoter open complex at lambda promoter PRE	Escherichia coli K-12	1	45.8	0	4729	3-1267 (1269)	11-1164 (1167)
5	8hkc-assembly1_C	Cryo-EM structure of E. coli RNAP sigma32 complex	Escherichia coli K-12	1	45.8	0	4658	3-1269 (1269)	10-1187 (1188)
6	6kj6-assembly1_C	cryo-EM structure of Escherichia coli Crl transcription activation complex	Escherichia coli K-12	1	45.2	0	4643	3-1269 (1269)	11-1327 (1327)
7	7chw-assembly1_C	Cryo-EM structure of an Escherichia coli RNAP-promoter open complex (RPo)	Escherichia coli K-12	1	44.9	0	4604	3-1269 (1269)	10-1338 (1339)
8	6n60-assembly1_C	Escherichia coli RNA polymerase sigma70-holoenzyme bound to upstream fork promoter DNA and Microcin J25 (MccJ25)	Escherichia coli	1	44.8	0	4591	1-1269 (1269)	8-1334 (1335)
9	7w5y-assembly1_C	Cryo-EM structure of SoxS-dependent transcription activation complex with fpr promoter DNA	Escherichia coli K-12	1	45.1	0	4587	3-1269 (1269)	10-1337 (1338)
10	5uaj-assembly2_I	Escherichia coli RNA polymerase RpoB S531L mutant	Escherichia coli K-12	1	44.7	0	4570	3-1269 (1269)	10-1339 (1340)
11	6n61-assembly1_C	Escherichia coli RNA polymerase sigma70-holoenzyme bound to upstream fork promoter DNA and Capistruin	Escherichia coli	1	45.4	0	4568	3-1269 (1269)	11-1331 (1332)
