# Supplementary material for: High stability of the genome of Akkermansia muciniphila MucT under long-term culturing conditions
Source: Microbiol Spectr. 2026 Mar 10;14(4):e02400-25. doi: 10.1128/spectrum.02400-25 (PMC13055324; doi:10.1128/spectrum.02400-25)
Supplement: File S2 — Amuc1412MT Colabfold Log. [file spectrum.02400-25-s0002.txt]

2025-12-11 09:49:39	167 Running on GPU
2025-12-11 09:49:39	494 Found 5 citations for tools or databases
2025-12-11 09:49:39	494 Query 1/1: Amuc1412mutated_54f26 (length 404)
2025-12-11 09:49:41	722 Setting max_seq=161	max_extra_seq=1
2025-12-11 09:50:32	239 alphafold2_ptm_model_1_seed_000 recycle=0 pLDDT=72.7 pTM=0.669
2025-12-11 09:51:09	556 alphafold2_ptm_model_1_seed_000 recycle=1 pLDDT=69.9 pTM=0.666 tol=1.62
2025-12-11 09:51:28	698 alphafold2_ptm_model_1_seed_000 recycle=2 pLDDT=69 pTM=0.674 tol=1.09
2025-12-11 09:51:47	293 alphafold2_ptm_model_1_seed_000 recycle=3 pLDDT=73.2 pTM=0.702 tol=3.06
2025-12-11 09:51:47	294 alphafold2_ptm_model_1_seed_000 took 113.6s (3 recycles)
2025-12-11 09:52:06	030 alphafold2_ptm_model_2_seed_000 recycle=0 pLDDT=73.6 pTM=0.699
2025-12-11 09:52:24	494 alphafold2_ptm_model_2_seed_000 recycle=1 pLDDT=72.1 pTM=0.69 tol=1.68
2025-12-11 09:52:43	385 alphafold2_ptm_model_2_seed_000 recycle=2 pLDDT=73.9 pTM=0.717 tol=0.857
2025-12-11 09:53:02	073 alphafold2_ptm_model_2_seed_000 recycle=3 pLDDT=74.7 pTM=0.736 tol=0.442
2025-12-11 09:53:02	074 alphafold2_ptm_model_2_seed_000 took 74.5s (3 recycles)
2025-12-11 09:53:20	827 alphafold2_ptm_model_3_seed_000 recycle=0 pLDDT=74.2 pTM=0.671
2025-12-11 09:53:39	324 alphafold2_ptm_model_3_seed_000 recycle=1 pLDDT=77.2 pTM=0.718 tol=1.75
2025-12-11 09:53:57	993 alphafold2_ptm_model_3_seed_000 recycle=2 pLDDT=77.9 pTM=0.734 tol=2.66
2025-12-11 09:54:16	677 alphafold2_ptm_model_3_seed_000 recycle=3 pLDDT=78.8 pTM=0.74 tol=3
2025-12-11 09:54:16	678 alphafold2_ptm_model_3_seed_000 took 74.3s (3 recycles)
2025-12-11 09:54:35	531 alphafold2_ptm_model_4_seed_000 recycle=0 pLDDT=74.2 pTM=0.706
2025-12-11 09:54:54	207 alphafold2_ptm_model_4_seed_000 recycle=1 pLDDT=76.2 pTM=0.733 tol=1.81
2025-12-11 09:55:12	868 alphafold2_ptm_model_4_seed_000 recycle=2 pLDDT=77.6 pTM=0.749 tol=1.63
2025-12-11 09:55:31	512 alphafold2_ptm_model_4_seed_000 recycle=3 pLDDT=77.4 pTM=0.749 tol=1.04
2025-12-11 09:55:31	513 alphafold2_ptm_model_4_seed_000 took 74.5s (3 recycles)
2025-12-11 09:55:50	462 alphafold2_ptm_model_5_seed_000 recycle=0 pLDDT=73.2 pTM=0.694
2025-12-11 09:56:09	045 alphafold2_ptm_model_5_seed_000 recycle=1 pLDDT=75.5 pTM=0.713 tol=2.4
2025-12-11 09:56:27	627 alphafold2_ptm_model_5_seed_000 recycle=2 pLDDT=76 pTM=0.722 tol=1.83
2025-12-11 09:56:46	261 alphafold2_ptm_model_5_seed_000 recycle=3 pLDDT=76.7 pTM=0.731 tol=0.467
2025-12-11 09:56:46	262 alphafold2_ptm_model_5_seed_000 took 74.4s (3 recycles)
2025-12-11 09:56:46	585 reranking models by 'plddt' metric
2025-12-11 09:56:46	585 rank_001_alphafold2_ptm_model_3_seed_000 pLDDT=78.8 pTM=0.74
2025-12-11 09:56:46	586 rank_002_alphafold2_ptm_model_4_seed_000 pLDDT=77.4 pTM=0.749
2025-12-11 09:56:46	586 rank_003_alphafold2_ptm_model_5_seed_000 pLDDT=76.7 pTM=0.731
2025-12-11 09:56:46	586 rank_004_alphafold2_ptm_model_2_seed_000 pLDDT=74.7 pTM=0.736
2025-12-11 09:56:46	586 rank_005_alphafold2_ptm_model_1_seed_000 pLDDT=73.2 pTM=0.702
2025-12-11 09:56:48	055 Done
