# Supplementary material for: High stability of the genome of Akkermansia muciniphila MucT under long-term culturing conditions
Source: Microbiol Spectr. 2026 Mar 10;14(4):e02400-25. doi: 10.1128/spectrum.02400-25 (PMC13055324; doi:10.1128/spectrum.02400-25)
Supplement: File S3 — Amuc1041MT Colabfold Log. [file spectrum.02400-25-s0003.txt]

2025-12-18 08:35:10	815 Running on GPU
2025-12-18 08:35:11	260 Found 5 citations for tools or databases
2025-12-18 08:35:11	260 Query 1/1: Amuc_1041mutated_cb3dc (length 1311)
2025-12-18 08:35:30	230 Setting max_seq=512	max_extra_seq=5120
2025-12-18 08:44:44	755 alphafold2_ptm_model_1_seed_000 recycle=0 pLDDT=82.2 pTM=0.725
2025-12-18 08:52:05	248 alphafold2_ptm_model_1_seed_000 recycle=1 pLDDT=84.2 pTM=0.758 tol=1.53
2025-12-18 08:59:07	161 alphafold2_ptm_model_1_seed_000 recycle=2 pLDDT=84.8 pTM=0.76 tol=1.08
2025-12-18 09:06:06	710 alphafold2_ptm_model_1_seed_000 recycle=3 pLDDT=85 pTM=0.759 tol=0.358
2025-12-18 09:06:06	714 alphafold2_ptm_model_1_seed_000 took 1766.7s (3 recycles)
2025-12-18 09:13:07	769 alphafold2_ptm_model_2_seed_000 recycle=0 pLDDT=81.9 pTM=0.724
2025-12-18 09:20:08	667 alphafold2_ptm_model_2_seed_000 recycle=1 pLDDT=84.2 pTM=0.763 tol=1.08
2025-12-18 09:27:08	577 alphafold2_ptm_model_2_seed_000 recycle=2 pLDDT=84.4 pTM=0.76 tol=0.938
2025-12-18 09:34:11	171 alphafold2_ptm_model_2_seed_000 recycle=3 pLDDT=84.2 pTM=0.756 tol=0.826
2025-12-18 09:34:11	189 alphafold2_ptm_model_2_seed_000 took 1682.7s (3 recycles)
2025-12-18 09:41:12	974 alphafold2_ptm_model_3_seed_000 recycle=0 pLDDT=84.6 pTM=0.772
2025-12-18 09:48:14	937 alphafold2_ptm_model_3_seed_000 recycle=1 pLDDT=86.2 pTM=0.798 tol=2.05
2025-12-18 09:55:15	484 alphafold2_ptm_model_3_seed_000 recycle=2 pLDDT=86.4 pTM=0.798 tol=0.741
2025-12-18 10:02:16	747 alphafold2_ptm_model_3_seed_000 recycle=3 pLDDT=86.8 pTM=0.796 tol=0.547
2025-12-18 10:02:16	762 alphafold2_ptm_model_3_seed_000 took 1683.8s (3 recycles)
2025-12-18 10:09:18	142 alphafold2_ptm_model_4_seed_000 recycle=0 pLDDT=83.6 pTM=0.768
2025-12-18 10:16:20	520 alphafold2_ptm_model_4_seed_000 recycle=1 pLDDT=85.1 pTM=0.784 tol=1.6
2025-12-18 10:23:20	594 alphafold2_ptm_model_4_seed_000 recycle=2 pLDDT=85.3 pTM=0.782 tol=1.05
2025-12-18 10:30:21	081 alphafold2_ptm_model_4_seed_000 recycle=3 pLDDT=84.6 pTM=0.774 tol=0.869
2025-12-18 10:30:21	102 alphafold2_ptm_model_4_seed_000 took 1682.5s (3 recycles)
2025-12-18 10:37:22	470 alphafold2_ptm_model_5_seed_000 recycle=0 pLDDT=79.6 pTM=0.775
2025-12-18 10:44:23	925 alphafold2_ptm_model_5_seed_000 recycle=1 pLDDT=82.1 pTM=0.793 tol=1.66
2025-12-18 10:51:23	145 alphafold2_ptm_model_5_seed_000 recycle=2 pLDDT=82.8 pTM=0.794 tol=1.16
2025-12-18 10:58:23	235 alphafold2_ptm_model_5_seed_000 recycle=3 pLDDT=82.4 pTM=0.792 tol=1
2025-12-18 10:58:23	249 alphafold2_ptm_model_5_seed_000 took 1679.8s (3 recycles)
2025-12-18 10:58:25	066 reranking models by 'plddt' metric
2025-12-18 10:58:25	067 rank_001_alphafold2_ptm_model_3_seed_000 pLDDT=86.8 pTM=0.796
2025-12-18 10:58:25	067 rank_002_alphafold2_ptm_model_1_seed_000 pLDDT=85 pTM=0.759
2025-12-18 10:58:25	068 rank_003_alphafold2_ptm_model_4_seed_000 pLDDT=84.6 pTM=0.774
2025-12-18 10:58:25	068 rank_004_alphafold2_ptm_model_2_seed_000 pLDDT=84.2 pTM=0.756
2025-12-18 10:58:25	068 rank_005_alphafold2_ptm_model_5_seed_000 pLDDT=82.4 pTM=0.792
2025-12-18 10:58:30	356 Done
