# Supplementary material for: High stability of the genome of Akkermansia muciniphila MucT under long-term culturing conditions
Source: Microbiol Spectr. 2026 Mar 10;14(4):e02400-25. doi: 10.1128/spectrum.02400-25 (PMC13055324; doi:10.1128/spectrum.02400-25)
Supplement: File 4 — VCF. [file spectrum.02400-25-s0004.xlsx]

## Sheet: Summary
A total of 9 variants have been found. 2 of these variants are identified in all read libraries.
Output summary:
all.var.tsv - combined sheet of annotated variants from all libraries
all.var.html - sortable HTML table of all annotated variants
libs.txt - mapping from read library to file(s)
<LIB>.aln.bam - BWA-mem aligned reads for a read library
<LIB>.var.vcf - FreeBayes generated high quality variants for a read library
<LIB>.var.snpEff.vcf - snpEff augmented VCF with variant effect prediction
<LIB>.var.annotated.tsv - PATRIC annotated variants in a spreadsheet
<LIB> denotes the name of a read library (e.g., PE1 for paired end 1, SE3 for single end 3).
Results by read library:
[1] PE1 (NG-A0373_10_1_1000_A12_libLAB1084_1.fastq.gz,NG-A0373_10_1_1000_A12_libLAB1084_2.fastq.gz)
Total reads = 17229038
Properly mapped reads = 17167863 (99.64%)
Total reference bases = 2664102
Median base coverage = 752
Mean base coverage = 758.4
Bases with zero coverage = 32 (0.001%)
Bases with <=10 coverage = 40 (0.002%), in 5 contiguous regions
Raw FreeBayes variants = 1757
High quality variants = 6
[2] PE2 (NG-A0373_10_1_1000_A1_libLAB1083_1.fastq.gz,NG-A0373_10_1_1000_A1_libLAB1083_2.fastq.gz)
Total reads = 18065522
Properly mapped reads = 18012195 (99.70%)
Total reference bases = 2664102
Median base coverage = 818
Mean base coverage = 822.7
Bases with zero coverage = 34 (0.001%)
Bases with <=10 coverage = 41 (0.002%), in 5 contiguous regions
Raw FreeBayes variants = 1807
High quality variants = 6
[3] PE3 (NG-A0373_1_1_1000_E10_libLAB1078_1.fastq.gz,NG-A0373_1_1_1000_E10_libLAB1078_2.fastq.gz)
Total reads = 16977244
Properly mapped reads = 16913792 (99.63%)
Total reference bases = 2664102
Median base coverage = 760
Mean base coverage = 765.1
Bases with zero coverage = 34 (0.001%)
Bases with <=10 coverage = 39 (0.001%), in 4 contiguous regions
Raw FreeBayes variants = 1910
High quality variants = 5
[4] PE4 (NG-A0373_1_1_1000_E8_libLAB1080_1.fastq.gz,NG-A0373_1_1_1000_E8_libLAB1080_2.fastq.gz)
Total reads = 17894325
Properly mapped reads = 17818940 (99.58%)
Total reference bases = 2664102
Median base coverage = 807
Mean base coverage = 808.2
Bases with zero coverage = 34 (0.001%)
Bases with <=10 coverage = 41 (0.002%), in 6 contiguous regions
Raw FreeBayes variants = 1920
High quality variants = 5
[5] PE5 (NG-A0373_1_1_1000_E9_libLAB1081_1.fastq.gz,NG-A0373_1_1_1000_E9_libLAB1081_2.fastq.gz)
Total reads = 19692328
Properly mapped reads = 19414129 (98.59%)
Total reference bases = 2664102
Median base coverage = 860
Mean base coverage = 865.9
Bases with zero coverage = 34 (0.001%)
Bases with <=10 coverage = 40 (0.002%), in 5 contiguous regions
Raw FreeBayes variants = 3102
High quality variants = 5
[6] PE6 (NG-A0373_1_1_500_G5_libLAB1082_1.fastq.gz,NG-A0373_1_1_500_G5_libLAB1082_2.fastq.gz)
Total reads = 20431201
Properly mapped reads = 20367514 (99.69%)
Total reference bases = 2664102
Median base coverage = 899
Mean base coverage = 899.9
Bases with zero coverage = 34 (0.001%)
Bases with <=10 coverage = 40 (0.002%), in 5 contiguous regions
Raw FreeBayes variants = 1780
High quality variants = 4
[7] PE7 (NG-A0373_Bile_1000_A1_libLAB1089_1.fastq.gz,NG-A0373_Bile_1000_A1_libLAB1089_2.fastq.gz)
Total reads = 15681859
Properly mapped reads = 15621934 (99.62%)
Total reference bases = 2664102
Median base coverage = 724
Mean base coverage = 725.1
Bases with zero coverage = 35 (0.001%)
Bases with <=10 coverage = 40 (0.002%), in 3 contiguous regions
Raw FreeBayes variants = 1888
High quality variants = 5
[8] PE8 (NG-A0373_Bile_1000_A2_libLAB1090_1.fastq.gz,NG-A0373_Bile_1000_A2_libLAB1090_2.fastq.gz)
Total reads = 19283721
Properly mapped reads = 19246452 (99.81%)
Total reference bases = 2664102
Median base coverage = 885
Mean base coverage = 886.6
Bases with zero coverage = 32 (0.001%)
Bases with <=10 coverage = 39 (0.001%), in 5 contiguous regions
Raw FreeBayes variants = 1613
High quality variants = 4
[9] PE9 (NG-A0373_Bile_500_B10_libLAB1091_1.fastq.gz,NG-A0373_Bile_500_B10_libLAB1091_2.fastq.gz)
Total reads = 18829132
Properly mapped reads = 18795596 (99.82%)
Total reference bases = 2664102
Median base coverage = 865
Mean base coverage = 865.1
Bases with zero coverage = 34 (0.001%)
Bases with <=10 coverage = 39 (0.001%), in 4 contiguous regions
Raw FreeBayes variants = 1678
High quality variants = 3
[10] PE10 (NG-A0373_Bile_500_B9_libLAB1093_1.fastq.gz,NG-A0373_Bile_500_B9_libLAB1093_2.fastq.gz)
Total reads = 18708663
Properly mapped reads = 18667195 (99.78%)
Total reference bases = 2664102
Median base coverage = 846
Mean base coverage = 848.1
Bases with zero coverage = 34 (0.001%)
Bases with <=10 coverage = 40 (0.002%), in 5 contiguous regions
Raw FreeBayes variants = 1767
High quality variants = 4
[11] PE11 (NG-A0373_Bile_500_C2_libLAB1092_1.fastq.gz,NG-A0373_Bile_500_C2_libLAB1092_2.fastq.gz)
Total reads = 19394453
Properly mapped reads = 19366479 (99.86%)
Total reference bases = 2664102
Median base coverage = 891
Mean base coverage = 891.7
Bases with zero coverage = 32 (0.001%)
Bases with <=10 coverage = 40 (0.002%), in 5 contiguous regions
Raw FreeBayes variants = 1608
High quality variants = 3
[12] PE12 (NG-A0373_MucT_gen_0_libLAB1096_1.fastq.gz,NG-A0373_MucT_gen_0_libLAB1096_2.fastq.gz)
Total reads = 18964858
Properly mapped reads = 18927704 (99.80%)
Total reference bases = 2664102
Median base coverage = 861
Mean base coverage = 865.9
Bases with zero coverage = 34 (0.001%)
Bases with <=10 coverage = 39 (0.001%), in 4 contiguous regions
Raw FreeBayes variants = 1634
High quality variants = 3
[13] PE13 (NG-A0373_Mucin_1000_A6_libLAB1094_1.fastq.gz,NG-A0373_Mucin_1000_A6_libLAB1094_2.fastq.gz)
Total reads = 18972352
Properly mapped reads = 18940303 (99.83%)
Total reference bases = 2664102
Median base coverage = 854
Mean base coverage = 861.0
Bases with zero coverage = 34 (0.001%)
Bases with <=10 coverage = 40 (0.002%), in 5 contiguous regions
Raw FreeBayes variants = 1717
High quality variants = 3
[14] PE14 (NG-A0373_Mucin_500_D2_libLAB1095_1.fastq.gz,NG-A0373_Mucin_500_D2_libLAB1095_2.fastq.gz)
Total reads = 27835789
Properly mapped reads = 27789381 (99.83%)
Total reference bases = 2664102
Median base coverage = 1247
Mean base coverage = 1246.1
Bases with zero coverage = 34 (0.001%)
Bases with <=10 coverage = 36 (0.001%), in 3 contiguous regions
Raw FreeBayes variants = 1637
High quality variants = 3
[15] PE15 (NG-A0373_Shake_1000_E1_libLAB1097_1.fastq.gz,NG-A0373_Shake_1000_E1_libLAB1097_2.fastq.gz)
Total reads = 16619799
Properly mapped reads = 16584523 (99.79%)
Total reference bases = 2664102
Median base coverage = 758
Mean base coverage = 762.0
Bases with zero coverage = 32 (0.001%)
Bases with <=10 coverage = 40 (0.002%), in 4 contiguous regions
Raw FreeBayes variants = 1650
High quality variants = 2
[16] PE16 (NG-A0373_Shake_1000_E3_libLAB1098_1.fastq.gz,NG-A0373_Shake_1000_E3_libLAB1098_2.fastq.gz)
Total reads = 18991702
Properly mapped reads = 18956185 (99.81%)
Total reference bases = 2664102
Median base coverage = 866
Mean base coverage = 869.8
Bases with zero coverage = 34 (0.001%)
Bases with <=10 coverage = 39 (0.001%), in 4 contiguous regions
Raw FreeBayes variants = 1619
High quality variants = 2
[17] PE17 (NG-A0373_Shake_1000_E7_libLAB1099_1.fastq.gz,NG-A0373_Shake_1000_E7_libLAB1099_2.fastq.gz)
Total reads = 23035753
Properly mapped reads = 22995912 (99.83%)
Total reference bases = 2664102
Median base coverage = 1007
Mean base coverage = 1011.1
Bases with zero coverage = 34 (0.001%)
Bases with <=10 coverage = 39 (0.001%), in 4 contiguous regions
Raw FreeBayes variants = 1631
High quality variants = 3
[18] PE18 (NG-A0373_Shake_500_G1_libLAB1100_1.fastq.gz,NG-A0373_Shake_500_G1_libLAB1100_2.fastq.gz)
Total reads = 18475323
Properly mapped reads = 18446333 (99.84%)
Total reference bases = 2664102
Median base coverage = 836
Mean base coverage = 841.0
Bases with zero coverage = 34 (0.001%)
Bases with <=10 coverage = 40 (0.002%), in 4 contiguous regions
Raw FreeBayes variants = 1620
High quality variants = 3
[19] PE19 (NG-A0373_Shake_500_G4_libLAB1101_1.fastq.gz,NG-A0373_Shake_500_G4_libLAB1101_2.fastq.gz)
Total reads = 23461670
Properly mapped reads = 23421843 (99.83%)
Total reference bases = 2664102
Median base coverage = 1028
Mean base coverage = 1028.9
Bases with zero coverage = 34 (0.001%)
Bases with <=10 coverage = 39 (0.001%), in 4 contiguous regions
Raw FreeBayes variants = 1705
High quality variants = 3

## Sheet: PE1.var
##fileformat=VCFv4.2
##fileDate=20231218
##source=freeBayes v1.3.6
##reference=ref.fa
##contig=<ID=NC_010655,length=2664102>
##phasing=none
##commandline="freebayes -p 1 -f ref.fa aln.bam --region NC_010655:0-100000"
##filter="QUAL > 10 & DP > 5"
##INFO=<ID=NS,Number=1,Type=Integer,Description="Number of samples with data">
##INFO=<ID=DP,Number=1,Type=Integer,Description="Total read depth at the locus">
##INFO=<ID=DPB,Number=1,Type=Float,Description="Total read depth per bp at the locus; bases in reads overlapping / bases in haplotype">
##INFO=<ID=AC,Number=A,Type=Integer,Description="Total number of alternate alleles in called genotypes">
##INFO=<ID=AN,Number=1,Type=Integer,Description="Total number of alleles in called genotypes">
##INFO=<ID=AF,Number=A,Type=Float,Description="Estimated allele frequency in the range (0,1]">
##INFO=<ID=RO,Number=1,Type=Integer,Description="Count of full observations of the reference haplotype.">
##INFO=<ID=AO,Number=A,Type=Integer,Description="Count of full observations of this alternate haplotype.">
##INFO=<ID=PRO,Number=1,Type=Float,Description="Reference allele observation count, with partial observations recorded fractionally">
##INFO=<ID=PAO,Number=A,Type=Float,Description="Alternate allele observations, with partial observations recorded fractionally">
##INFO=<ID=QR,Number=1,Type=Integer,Description="Reference allele quality sum in phred">
##INFO=<ID=QA,Number=A,Type=Integer,Description="Alternate allele quality sum in phred">
##INFO=<ID=PQR,Number=1,Type=Float,Description="Reference allele quality sum in phred for partial observations">
##INFO=<ID=PQA,Number=A,Type=Float,Description="Alternate allele quality sum in phred for partial observations">
##INFO=<ID=SRF,Number=1,Type=Integer,Description="Number of reference observations on the forward strand">
##INFO=<ID=SRR,Number=1,Type=Integer,Description="Number of reference observations on the reverse strand">
##INFO=<ID=SAF,Number=A,Type=Integer,Description="Number of alternate observations on the forward strand">
##INFO=<ID=SAR,Number=A,Type=Integer,Description="Number of alternate observations on the reverse strand">
##INFO=<ID=SRP,Number=1,Type=Float,Description="Strand balance probability for the reference allele: Phred-scaled upper-bounds estimate of the probability of observing the deviation between SRF and SRR given E(SRF/SRR) ~ 0.5, derived using Hoeffding's inequality">
##INFO=<ID=SAP,Number=A,Type=Float,Description="Strand balance probability for the alternate allele: Phred-scaled upper-bounds estimate of the probability of observing the deviation between SAF and SAR given E(SAF/SAR) ~ 0.5, derived using Hoeffding's inequality">
##INFO=<ID=AB,Number=A,Type=Float,Description="Allele balance at heterozygous sites: a number between 0 and 1 representing the ratio of reads showing the reference allele to all reads, considering only reads from individuals called as heterozygous">
##INFO=<ID=ABP,Number=A,Type=Float,Description="Allele balance probability at heterozygous sites: Phred-scaled upper-bounds estimate of the probability of observing the deviation between ABR and ABA given E(ABR/ABA) ~ 0.5, derived using Hoeffding's inequality">
##INFO=<ID=RUN,Number=A,Type=Integer,Description="Run length: the number of consecutive repeats of the alternate allele in the reference genome">
##INFO=<ID=RPP,Number=A,Type=Float,Description="Read Placement Probability: Phred-scaled upper-bounds estimate of the probability of observing the deviation between RPL and RPR given E(RPL/RPR) ~ 0.5, derived using Hoeffding's inequality">
##INFO=<ID=RPPR,Number=1,Type=Float,Description="Read Placement Probability for reference observations: Phred-scaled upper-bounds estimate of the probability of observing the deviation between RPL and RPR given E(RPL/RPR) ~ 0.5, derived using Hoeffding's inequality">
##INFO=<ID=RPL,Number=A,Type=Float,Description="Reads Placed Left: number of reads supporting the alternate balanced to the left (5') of the alternate allele">
##INFO=<ID=RPR,Number=A,Type=Float,Description="Reads Placed Right: number of reads supporting the alternate balanced to the right (3') of the alternate allele">
##INFO=<ID=EPP,Number=A,Type=Float,Description="End Placement Probability: Phred-scaled upper-bounds estimate of the probability of observing the deviation between EL and ER given E(EL/ER) ~ 0.5, derived using Hoeffding's inequality">
##INFO=<ID=EPPR,Number=1,Type=Float,Description="End Placement Probability for reference observations: Phred-scaled upper-bounds estimate of the probability of observing the deviation between EL and ER given E(EL/ER) ~ 0.5, derived using Hoeffding's inequality">
##INFO=<ID=DPRA,Number=A,Type=Float,Description="Alternate allele depth ratio. Ratio between depth in samples with each called alternate allele and those without.">
##INFO=<ID=ODDS,Number=1,Type=Float,Description="The log odds ratio of the best genotype combination to the second-best.">
##INFO=<ID=GTI,Number=1,Type=Integer,Description="Number of genotyping iterations required to reach convergence or bailout.">
##INFO=<ID=TYPE,Number=A,Type=String,Description="The type of allele, either snp, mnp, ins, del, or complex.">
##INFO=<ID=CIGAR,Number=A,Type=String,Description="The extended CIGAR representation of each alternate allele, with the exception that '=' is replaced by 'M' to ease VCF parsing. Note that INDEL alleles do not have the first matched base (which is provided by default, per the spec) referred to by the CIGAR.">
##INFO=<ID=NUMALT,Number=1,Type=Integer,Description="Number of unique non-reference alleles in called genotypes at this position.">
##INFO=<ID=MEANALT,Number=A,Type=Float,Description="Mean number of unique non-reference allele observations per sample with the corresponding alternate alleles.">
##INFO=<ID=LEN,Number=A,Type=Integer,Description="allele length">
##INFO=<ID=MQM,Number=A,Type=Float,Description="Mean mapping quality of observed alternate alleles">
##INFO=<ID=MQMR,Number=1,Type=Float,Description="Mean mapping quality of observed reference alleles">
##INFO=<ID=PAIRED,Number=A,Type=Float,Description="Proportion of observed alternate alleles which are supported by properly paired read fragments">
##INFO=<ID=PAIREDR,Number=1,Type=Float,Description="Proportion of observed reference alleles which are supported by properly paired read fragments">
##INFO=<ID=MIN_DP,Number=1,Type=Integer,Description="Minimum depth in gVCF output block.">
##INFO=<ID=END,Number=1,Type=Integer,Description="Last position (inclusive) in gVCF output record.">
##FORMAT=<ID=GT,Number=1,Type=String,Description="Genotype">
##FORMAT=<ID=GQ,Number=1,Type=Float,Description="Genotype Quality, the Phred-scaled marginal (or unconditional) probability of the called genotype">
##FORMAT=<ID=GL,Number=G,Type=Float,Description="Genotype Likelihood, log10-scaled likelihoods of the data given the called genotype for each possible genotype generated from the reference and alternate alleles given the sample ploidy">
##FORMAT=<ID=DP,Number=1,Type=Integer,Description="Read Depth">
##FORMAT=<ID=AD,Number=R,Type=Integer,Description="Number of observation for each allele">
##FORMAT=<ID=RO,Number=1,Type=Integer,Description="Reference allele observation count">
##FORMAT=<ID=QR,Number=1,Type=Integer,Description="Sum of quality of the reference observations">
##FORMAT=<ID=AO,Number=A,Type=Integer,Description="Alternate allele observation count">
##FORMAT=<ID=QA,Number=A,Type=Integer,Description="Sum of quality of the alternate observations">
##FORMAT=<ID=MIN_DP,Number=1,Type=Integer,Description="Minimum depth in gVCF output block.">
#CHROM	POS	ID	REF	ALT	QUAL	FILTER	INFO	FORMAT	unknown
NC_010655	1245886	.	TGCGGCGGCGGCGGCGGCGGT	TGCGGCGGCGGCGGCGGT	17336.5	.	AB=0;ABP=0;AC=1;AF=1;AN=1;AO=576;CIGAR=1M3D17M;DP=582;DPB=499.333;DPRA=0;EPP=17.5019;EPPR=0;GTI=0;LEN=3;MEANALT=6;MQM=60;MQMR=0;NS=1;NUMALT=1;ODDS=3991.88;PAIRED=1;PAIREDR=0;PAO=5;PQA=185;PQR=185;PRO=5;QA=19345;QR=0;RO=0;RPL=278;RPP=4.51827;RPPR=0;RPR=298;RUN=1;SAF=269;SAP=8.45406;SAR=307;SRF=0;SRP=0;SRR=0;TYPE=del	GT:DP:AD:RO:QR:AO:QA:GL	1:582:0,576:0:0:576:19345:-1740.23,0
NC_010655	1689682	.	A	C	26120	.	AB=0;ABP=0;AC=1;AF=1;AN=1;AO=802;CIGAR=1X;DP=805;DPB=805;DPRA=0;EPP=3.18358;EPPR=3.73412;GTI=0;LEN=1;MEANALT=1;MQM=60;MQMR=60;NS=1;NUMALT=1;ODDS=6014.34;PAIRED=1;PAIREDR=1;PAO=0;PQA=0;PQR=0;PRO=0;QA=29109;QR=33;RO=3;RPL=388;RPP=4.84062;RPPR=3.73412;RPR=414;RUN=1;SAF=405;SAP=3.18358;SAR=397;SRF=2;SRP=3.73412;SRR=1;TYPE=snp	GT:DP:AD:RO:QR:AO:QA:GL	1:805:3,802:3:33:802:29109:-2615.59,0
NC_010655	1690796	.	AGGGGGGGGGACG	AGGGGGGGGGGACG	13902	.	AB=0;ABP=0;AC=1;AF=1;AN=1;AO=548;CIGAR=1M1I12M;DP=610;DPB=657.077;DPRA=0;EPP=15.4368;EPPR=12.8806;GTI=0;LEN=1;MEANALT=20;MQM=59.9818;MQMR=60;NS=1;NUMALT=1;ODDS=3201.06;PAIRED=1;PAIREDR=1;PAO=2.5;PQA=49.5;PQR=49.5;PRO=2.5;QA=16265;QR=778;RO=22;RPL=293;RPP=8.73221;RPPR=3.0103;RPR=255;RUN=1;SAF=283;SAP=4.29416;SAR=265;SRF=11;SRP=3.0103;SRR=11;TYPE=ins	GT:DP:AD:RO:QR:AO:QA:GL	1:610:22,548:22:778:548:16265:-1393.25,0
NC_010655	1704816	.	CGGGAAC	CGGAAC	22474.6	.	AB=0;ABP=0;AC=1;AF=1;AN=1;AO=706;CIGAR=1M1D5M;DP=718;DPB=617;DPRA=0;EPP=4.2406;EPPR=0;GTI=0;LEN=1;MEANALT=8;MQM=60;MQMR=0;NS=1;NUMALT=1;ODDS=5174.98;PAIRED=1;PAIREDR=0;PAO=2;PQA=74;PQR=74;PRO=2;QA=25048;QR=0;RO=0;RPL=328;RPP=10.6996;RPPR=0;RPR=378;RUN=1;SAF=341;SAP=4.78193;SAR=365;SRF=0;SRP=0;SRR=0;TYPE=del	GT:DP:AD:RO:QR:AO:QA:GL	1:718:0,706:0:0:706:25048:-2253.1,0
NC_010655	2008637	.	TTTGCCCAATTAATATCTGATATTTTAGAATTAATATGGTCGTAT	TT	4531.19	.	AB=0;ABP=0;AC=1;AF=1;AN=1;AO=230;CIGAR=1M43D1M;DP=230;DPB=10.4889;DPRA=0;EPP=3.61454;EPPR=0;GTI=0;LEN=43;MEANALT=1;MQM=60;MQMR=0;NS=1;NUMALT=1;ODDS=1043.35;PAIRED=1;PAIREDR=0;PAO=6;PQA=142;PQR=142;PRO=6;QA=5142;QR=0;RO=0;RPL=101;RPP=10.4122;RPPR=0;RPR=129;RUN=1;SAF=150;SAP=49.2721;SAR=80;SRF=0;SRP=0;SRR=0;TYPE=del	GT:DP:AD:RO:QR:AO:QA:GL	1:230:0,230:0:0:230:5142:-462.435,0
NC_010655	2610958	.	TGGGGGGGGGGGGGGGGGGGGTAAGCGTGT	TGGGGGGGGGGGGGGGGGTAAGCGTGT	924.217	.	AB=0;ABP=0;AC=1;AF=1;AN=1;AO=38;CIGAR=1M3D26M;DP=90;DPB=97.7333;DPRA=0;EPP=11.239;EPPR=0;GTI=0;LEN=3;MEANALT=32;MQM=60;MQMR=0;NS=1;NUMALT=1;ODDS=172.909;PAIRED=1;PAIREDR=0;PAO=2.75;PQA=66.4167;PQR=655.417;PRO=24.75;QA=1192;QR=0;RO=0;RPL=13;RPP=11.239;RPPR=0;RPR=25;RUN=1;SAF=38;SAP=85.5263;SAR=0;SRF=0;SRP=0;SRR=0;TYPE=del	GT:DP:AD:RO:QR:AO:QA:GL	1:90:0,38:0:0:38:1192:-107.272,0

## Sheet: PE2.var
##fileformat=VCFv4.2
##fileDate=20231218
##source=freeBayes v1.3.6
##reference=ref.fa
##contig=<ID=NC_010655,length=2664102>
##phasing=none
##commandline="freebayes -p 1 -f ref.fa aln.bam --region NC_010655:0-100000"
##filter="QUAL > 10 & DP > 5"
##INFO=<ID=NS,Number=1,Type=Integer,Description="Number of samples with data">
##INFO=<ID=DP,Number=1,Type=Integer,Description="Total read depth at the locus">
##INFO=<ID=DPB,Number=1,Type=Float,Description="Total read depth per bp at the locus; bases in reads overlapping / bases in haplotype">
##INFO=<ID=AC,Number=A,Type=Integer,Description="Total number of alternate alleles in called genotypes">
##INFO=<ID=AN,Number=1,Type=Integer,Description="Total number of alleles in called genotypes">
##INFO=<ID=AF,Number=A,Type=Float,Description="Estimated allele frequency in the range (0,1]">
##INFO=<ID=RO,Number=1,Type=Integer,Description="Count of full observations of the reference haplotype.">
##INFO=<ID=AO,Number=A,Type=Integer,Description="Count of full observations of this alternate haplotype.">
##INFO=<ID=PRO,Number=1,Type=Float,Description="Reference allele observation count, with partial observations recorded fractionally">
##INFO=<ID=PAO,Number=A,Type=Float,Description="Alternate allele observations, with partial observations recorded fractionally">
##INFO=<ID=QR,Number=1,Type=Integer,Description="Reference allele quality sum in phred">
##INFO=<ID=QA,Number=A,Type=Integer,Description="Alternate allele quality sum in phred">
##INFO=<ID=PQR,Number=1,Type=Float,Description="Reference allele quality sum in phred for partial observations">
##INFO=<ID=PQA,Number=A,Type=Float,Description="Alternate allele quality sum in phred for partial observations">
##INFO=<ID=SRF,Number=1,Type=Integer,Description="Number of reference observations on the forward strand">
##INFO=<ID=SRR,Number=1,Type=Integer,Description="Number of reference observations on the reverse strand">
##INFO=<ID=SAF,Number=A,Type=Integer,Description="Number of alternate observations on the forward strand">
##INFO=<ID=SAR,Number=A,Type=Integer,Description="Number of alternate observations on the reverse strand">
##INFO=<ID=SRP,Number=1,Type=Float,Description="Strand balance probability for the reference allele: Phred-scaled upper-bounds estimate of the probability of observing the deviation between SRF and SRR given E(SRF/SRR) ~ 0.5, derived using Hoeffding's inequality">
##INFO=<ID=SAP,Number=A,Type=Float,Description="Strand balance probability for the alternate allele: Phred-scaled upper-bounds estimate of the probability of observing the deviation between SAF and SAR given E(SAF/SAR) ~ 0.5, derived using Hoeffding's inequality">
##INFO=<ID=AB,Number=A,Type=Float,Description="Allele balance at heterozygous sites: a number between 0 and 1 representing the ratio of reads showing the reference allele to all reads, considering only reads from individuals called as heterozygous">
##INFO=<ID=ABP,Number=A,Type=Float,Description="Allele balance probability at heterozygous sites: Phred-scaled upper-bounds estimate of the probability of observing the deviation between ABR and ABA given E(ABR/ABA) ~ 0.5, derived using Hoeffding's inequality">
##INFO=<ID=RUN,Number=A,Type=Integer,Description="Run length: the number of consecutive repeats of the alternate allele in the reference genome">
##INFO=<ID=RPP,Number=A,Type=Float,Description="Read Placement Probability: Phred-scaled upper-bounds estimate of the probability of observing the deviation between RPL and RPR given E(RPL/RPR) ~ 0.5, derived using Hoeffding's inequality">
##INFO=<ID=RPPR,Number=1,Type=Float,Description="Read Placement Probability for reference observations: Phred-scaled upper-bounds estimate of the probability of observing the deviation between RPL and RPR given E(RPL/RPR) ~ 0.5, derived using Hoeffding's inequality">
##INFO=<ID=RPL,Number=A,Type=Float,Description="Reads Placed Left: number of reads supporting the alternate balanced to the left (5') of the alternate allele">
##INFO=<ID=RPR,Number=A,Type=Float,Description="Reads Placed Right: number of reads supporting the alternate balanced to the right (3') of the alternate allele">
##INFO=<ID=EPP,Number=A,Type=Float,Description="End Placement Probability: Phred-scaled upper-bounds estimate of the probability of observing the deviation between EL and ER given E(EL/ER) ~ 0.5, derived using Hoeffding's inequality">
##INFO=<ID=EPPR,Number=1,Type=Float,Description="End Placement Probability for reference observations: Phred-scaled upper-bounds estimate of the probability of observing the deviation between EL and ER given E(EL/ER) ~ 0.5, derived using Hoeffding's inequality">
##INFO=<ID=DPRA,Number=A,Type=Float,Description="Alternate allele depth ratio. Ratio between depth in samples with each called alternate allele and those without.">
##INFO=<ID=ODDS,Number=1,Type=Float,Description="The log odds ratio of the best genotype combination to the second-best.">
##INFO=<ID=GTI,Number=1,Type=Integer,Description="Number of genotyping iterations required to reach convergence or bailout.">
##INFO=<ID=TYPE,Number=A,Type=String,Description="The type of allele, either snp, mnp, ins, del, or complex.">
##INFO=<ID=CIGAR,Number=A,Type=String,Description="The extended CIGAR representation of each alternate allele, with the exception that '=' is replaced by 'M' to ease VCF parsing. Note that INDEL alleles do not have the first matched base (which is provided by default, per the spec) referred to by the CIGAR.">
##INFO=<ID=NUMALT,Number=1,Type=Integer,Description="Number of unique non-reference alleles in called genotypes at this position.">
##INFO=<ID=MEANALT,Number=A,Type=Float,Description="Mean number of unique non-reference allele observations per sample with the corresponding alternate alleles.">
##INFO=<ID=LEN,Number=A,Type=Integer,Description="allele length">
##INFO=<ID=MQM,Number=A,Type=Float,Description="Mean mapping quality of observed alternate alleles">
##INFO=<ID=MQMR,Number=1,Type=Float,Description="Mean mapping quality of observed reference alleles">
##INFO=<ID=PAIRED,Number=A,Type=Float,Description="Proportion of observed alternate alleles which are supported by properly paired read fragments">
##INFO=<ID=PAIREDR,Number=1,Type=Float,Description="Proportion of observed reference alleles which are supported by properly paired read fragments">
##INFO=<ID=MIN_DP,Number=1,Type=Integer,Description="Minimum depth in gVCF output block.">
##INFO=<ID=END,Number=1,Type=Integer,Description="Last position (inclusive) in gVCF output record.">
##FORMAT=<ID=GT,Number=1,Type=String,Description="Genotype">
##FORMAT=<ID=GQ,Number=1,Type=Float,Description="Genotype Quality, the Phred-scaled marginal (or unconditional) probability of the called genotype">
##FORMAT=<ID=GL,Number=G,Type=Float,Description="Genotype Likelihood, log10-scaled likelihoods of the data given the called genotype for each possible genotype generated from the reference and alternate alleles given the sample ploidy">
##FORMAT=<ID=DP,Number=1,Type=Integer,Description="Read Depth">
##FORMAT=<ID=AD,Number=R,Type=Integer,Description="Number of observation for each allele">
##FORMAT=<ID=RO,Number=1,Type=Integer,Description="Reference allele observation count">
##FORMAT=<ID=QR,Number=1,Type=Integer,Description="Sum of quality of the reference observations">
##FORMAT=<ID=AO,Number=A,Type=Integer,Description="Alternate allele observation count">
##FORMAT=<ID=QA,Number=A,Type=Integer,Description="Sum of quality of the alternate observations">
##FORMAT=<ID=MIN_DP,Number=1,Type=Integer,Description="Minimum depth in gVCF output block.">
#CHROM	POS	ID	REF	ALT	QUAL	FILTER	INFO	FORMAT	unknown
NC_010655	1245886	.	TGCGGCGGCGGCGGCGGCGGT	TGCGGCGGCGGCGGCGGT	22364.2	.	AB=0;ABP=0;AC=1;AF=1;AN=1;AO=744;CIGAR=1M3D17M;DP=755;DPB=648.429;DPRA=0;EPP=40.941;EPPR=0;GTI=0;LEN=3;MEANALT=12;MQM=60;MQMR=0;NS=1;NUMALT=1;ODDS=5149.55;PAIRED=1;PAIREDR=0;PAO=7.5;PQA=241.5;PQR=241.5;PRO=7.5;QA=24964;QR=0;RO=0;RPL=367;RPP=3.30216;RPPR=0;RPR=377;RUN=1;SAF=346;SAP=10.9023;SAR=398;SRF=0;SRP=0;SRR=0;TYPE=del	GT:DP:AD:RO:QR:AO:QA:GL	1:755:0,744:0:0:744:24964:-2245.65,0
NC_010655	1689682	.	A	C	28818.6	.	AB=0;ABP=0;AC=1;AF=1;AN=1;AO=885;CIGAR=1X;DP=889;DPB=889;DPRA=0;EPP=3.03238;EPPR=7.35324;GTI=0;LEN=1;MEANALT=3;MQM=60;MQMR=60;NS=1;NUMALT=1;ODDS=6635.72;PAIRED=1;PAIREDR=1;PAO=0;PQA=0;PQR=0;PRO=0;QA=32159;QR=48;RO=2;RPL=436;RPP=3.42497;RPPR=3.0103;RPR=449;RUN=1;SAF=498;SAP=33.2416;SAR=387;SRF=1;SRP=3.0103;SRR=1;TYPE=snp	GT:DP:AD:RO:QR:AO:QA:GL	1:889:2,885:2:48:885:32159:-2888.44,0
NC_010655	1690796	.	AGGGGGGGGGACG	AGGGGGGGGGGACG	15546.1	.	AB=0;ABP=0;AC=1;AF=1;AN=1;AO=608;CIGAR=1M1I12M;DP=667;DPB=720.077;DPRA=0;EPP=6.22465;EPPR=3.63072;GTI=0;LEN=1;MEANALT=20;MQM=60;MQMR=60;NS=1;NUMALT=1;ODDS=3579.62;PAIRED=1;PAIREDR=1;PAO=2.5;PQA=33;PQR=33;PRO=2.5;QA=17826;QR=507;RO=14;RPL=325;RPP=9.31043;RPPR=3.0103;RPR=283;RUN=1;SAF=320;SAP=6.66752;SAR=288;SRF=5;SRP=5.49198;SRR=9;TYPE=ins	GT:DP:AD:RO:QR:AO:QA:GL	1:667:14,608:14:507:608:17826:-1558.07,0
NC_010655	1704816	.	CGGGAAC	CGGAAC	24675.3	.	AB=0;ABP=0;AC=1;AF=1;AN=1;AO=782;CIGAR=1M1D5M;DP=805;DPB=693.143;DPRA=0;EPP=6.2203;EPPR=0;GTI=0;LEN=1;MEANALT=11;MQM=59.954;MQMR=0;NS=1;NUMALT=1;ODDS=5681.69;PAIRED=1;PAIREDR=0;PAO=5;PQA=179;PQR=179;PRO=5;QA=27502;QR=0;RO=0;RPL=360;RPP=13.6844;RPPR=0;RPR=422;RUN=1;SAF=376;SAP=5.50944;SAR=406;SRF=0;SRP=0;SRR=0;TYPE=del	GT:DP:AD:RO:QR:AO:QA:GL	1:805:0,782:0:0:782:27502:-2473.8,0
NC_010655	2008637	.	TTTGCCCAATTAATATCTGATATTTTAGAATTAATATGGTCGTAT	TT	5192.52	.	AB=0;ABP=0;AC=1;AF=1;AN=1;AO=263;CIGAR=1M43D1M;DP=263;DPB=11.8444;DPRA=0;EPP=3.01856;EPPR=0;GTI=0;LEN=43;MEANALT=1;MQM=60;MQMR=0;NS=1;NUMALT=1;ODDS=1195.62;PAIRED=1;PAIREDR=0;PAO=3.5;PQA=105;PQR=105;PRO=3.5;QA=5863;QR=0;RO=0;RPL=119;RPP=8.17064;RPPR=0;RPR=144;RUN=1;SAF=165;SAP=40.0739;SAR=98;SRF=0;SRP=0;SRR=0;TYPE=del	GT:DP:AD:RO:QR:AO:QA:GL	1:263:0,263:0:0:263:5863:-527.426,0
NC_010655	2610958	.	TGGGGGGGGGGGGGGGGGGGGTAAGCGTGT	TGGGGGGGGGGGGGGGGGTAAGCGTGT	856.001	.	AB=0;ABP=0;AC=1;AF=1;AN=1;AO=35;CIGAR=1M3D26M;DP=84;DPB=121.6;DPRA=0;EPP=3.56868;EPPR=0;GTI=0;LEN=3;MEANALT=28;MQM=60;MQMR=0;NS=1;NUMALT=1;ODDS=150.811;PAIRED=1;PAIREDR=0;PAO=13.75;PQA=458.3;PQR=1217.8;PRO=40.75;QA=1089;QR=0;RO=0;RPL=19;RPP=3.56868;RPPR=0;RPR=16;RUN=1;SAF=35;SAP=79.0118;SAR=0;SRF=0;SRP=0;SRR=0;TYPE=del	GT:DP:AD:RO:QR:AO:QA:GL	1:84:0,35:0:0:35:1089:-97.9912,0

## Sheet: PE3.var
##fileformat=VCFv4.2
##fileDate=20231218
##source=freeBayes v1.3.6
##reference=ref.fa
##contig=<ID=NC_010655,length=2664102>
##phasing=none
##commandline="freebayes -p 1 -f ref.fa aln.bam --region NC_010655:0-100000"
##filter="QUAL > 10 & DP > 5"
##INFO=<ID=NS,Number=1,Type=Integer,Description="Number of samples with data">
##INFO=<ID=DP,Number=1,Type=Integer,Description="Total read depth at the locus">
##INFO=<ID=DPB,Number=1,Type=Float,Description="Total read depth per bp at the locus; bases in reads overlapping / bases in haplotype">
##INFO=<ID=AC,Number=A,Type=Integer,Description="Total number of alternate alleles in called genotypes">
##INFO=<ID=AN,Number=1,Type=Integer,Description="Total number of alleles in called genotypes">
##INFO=<ID=AF,Number=A,Type=Float,Description="Estimated allele frequency in the range (0,1]">
##INFO=<ID=RO,Number=1,Type=Integer,Description="Count of full observations of the reference haplotype.">
##INFO=<ID=AO,Number=A,Type=Integer,Description="Count of full observations of this alternate haplotype.">
##INFO=<ID=PRO,Number=1,Type=Float,Description="Reference allele observation count, with partial observations recorded fractionally">
##INFO=<ID=PAO,Number=A,Type=Float,Description="Alternate allele observations, with partial observations recorded fractionally">
##INFO=<ID=QR,Number=1,Type=Integer,Description="Reference allele quality sum in phred">
##INFO=<ID=QA,Number=A,Type=Integer,Description="Alternate allele quality sum in phred">
##INFO=<ID=PQR,Number=1,Type=Float,Description="Reference allele quality sum in phred for partial observations">
##INFO=<ID=PQA,Number=A,Type=Float,Description="Alternate allele quality sum in phred for partial observations">
##INFO=<ID=SRF,Number=1,Type=Integer,Description="Number of reference observations on the forward strand">
##INFO=<ID=SRR,Number=1,Type=Integer,Description="Number of reference observations on the reverse strand">
##INFO=<ID=SAF,Number=A,Type=Integer,Description="Number of alternate observations on the forward strand">
##INFO=<ID=SAR,Number=A,Type=Integer,Description="Number of alternate observations on the reverse strand">
##INFO=<ID=SRP,Number=1,Type=Float,Description="Strand balance probability for the reference allele: Phred-scaled upper-bounds estimate of the probability of observing the deviation between SRF and SRR given E(SRF/SRR) ~ 0.5, derived using Hoeffding's inequality">
##INFO=<ID=SAP,Number=A,Type=Float,Description="Strand balance probability for the alternate allele: Phred-scaled upper-bounds estimate of the probability of observing the deviation between SAF and SAR given E(SAF/SAR) ~ 0.5, derived using Hoeffding's inequality">
##INFO=<ID=AB,Number=A,Type=Float,Description="Allele balance at heterozygous sites: a number between 0 and 1 representing the ratio of reads showing the reference allele to all reads, considering only reads from individuals called as heterozygous">
##INFO=<ID=ABP,Number=A,Type=Float,Description="Allele balance probability at heterozygous sites: Phred-scaled upper-bounds estimate of the probability of observing the deviation between ABR and ABA given E(ABR/ABA) ~ 0.5, derived using Hoeffding's inequality">
##INFO=<ID=RUN,Number=A,Type=Integer,Description="Run length: the number of consecutive repeats of the alternate allele in the reference genome">
##INFO=<ID=RPP,Number=A,Type=Float,Description="Read Placement Probability: Phred-scaled upper-bounds estimate of the probability of observing the deviation between RPL and RPR given E(RPL/RPR) ~ 0.5, derived using Hoeffding's inequality">
##INFO=<ID=RPPR,Number=1,Type=Float,Description="Read Placement Probability for reference observations: Phred-scaled upper-bounds estimate of the probability of observing the deviation between RPL and RPR given E(RPL/RPR) ~ 0.5, derived using Hoeffding's inequality">
##INFO=<ID=RPL,Number=A,Type=Float,Description="Reads Placed Left: number of reads supporting the alternate balanced to the left (5') of the alternate allele">
##INFO=<ID=RPR,Number=A,Type=Float,Description="Reads Placed Right: number of reads supporting the alternate balanced to the right (3') of the alternate allele">
##INFO=<ID=EPP,Number=A,Type=Float,Description="End Placement Probability: Phred-scaled upper-bounds estimate of the probability of observing the deviation between EL and ER given E(EL/ER) ~ 0.5, derived using Hoeffding's inequality">
##INFO=<ID=EPPR,Number=1,Type=Float,Description="End Placement Probability for reference observations: Phred-scaled upper-bounds estimate of the probability of observing the deviation between EL and ER given E(EL/ER) ~ 0.5, derived using Hoeffding's inequality">
##INFO=<ID=DPRA,Number=A,Type=Float,Description="Alternate allele depth ratio. Ratio between depth in samples with each called alternate allele and those without.">
##INFO=<ID=ODDS,Number=1,Type=Float,Description="The log odds ratio of the best genotype combination to the second-best.">
##INFO=<ID=GTI,Number=1,Type=Integer,Description="Number of genotyping iterations required to reach convergence or bailout.">
##INFO=<ID=TYPE,Number=A,Type=String,Description="The type of allele, either snp, mnp, ins, del, or complex.">
##INFO=<ID=CIGAR,Number=A,Type=String,Description="The extended CIGAR representation of each alternate allele, with the exception that '=' is replaced by 'M' to ease VCF parsing. Note that INDEL alleles do not have the first matched base (which is provided by default, per the spec) referred to by the CIGAR.">
##INFO=<ID=NUMALT,Number=1,Type=Integer,Description="Number of unique non-reference alleles in called genotypes at this position.">
##INFO=<ID=MEANALT,Number=A,Type=Float,Description="Mean number of unique non-reference allele observations per sample with the corresponding alternate alleles.">
##INFO=<ID=LEN,Number=A,Type=Integer,Description="allele length">
##INFO=<ID=MQM,Number=A,Type=Float,Description="Mean mapping quality of observed alternate alleles">
##INFO=<ID=MQMR,Number=1,Type=Float,Description="Mean mapping quality of observed reference alleles">
##INFO=<ID=PAIRED,Number=A,Type=Float,Description="Proportion of observed alternate alleles which are supported by properly paired read fragments">
##INFO=<ID=PAIREDR,Number=1,Type=Float,Description="Proportion of observed reference alleles which are supported by properly paired read fragments">
##INFO=<ID=MIN_DP,Number=1,Type=Integer,Description="Minimum depth in gVCF output block.">
##INFO=<ID=END,Number=1,Type=Integer,Description="Last position (inclusive) in gVCF output record.">
##FORMAT=<ID=GT,Number=1,Type=String,Description="Genotype">
##FORMAT=<ID=GQ,Number=1,Type=Float,Description="Genotype Quality, the Phred-scaled marginal (or unconditional) probability of the called genotype">
##FORMAT=<ID=GL,Number=G,Type=Float,Description="Genotype Likelihood, log10-scaled likelihoods of the data given the called genotype for each possible genotype generated from the reference and alternate alleles given the sample ploidy">
##FORMAT=<ID=DP,Number=1,Type=Integer,Description="Read Depth">
##FORMAT=<ID=AD,Number=R,Type=Integer,Description="Number of observation for each allele">
##FORMAT=<ID=RO,Number=1,Type=Integer,Description="Reference allele observation count">
##FORMAT=<ID=QR,Number=1,Type=Integer,Description="Sum of quality of the reference observations">
##FORMAT=<ID=AO,Number=A,Type=Integer,Description="Alternate allele observation count">
##FORMAT=<ID=QA,Number=A,Type=Integer,Description="Sum of quality of the alternate observations">
##FORMAT=<ID=MIN_DP,Number=1,Type=Integer,Description="Minimum depth in gVCF output block.">
#CHROM	POS	ID	REF	ALT	QUAL	FILTER	INFO	FORMAT	unknown
NC_010655	1689682	.	A	C	27148.7	.	AB=0;ABP=0;AC=1;AF=1;AN=1;AO=833;CIGAR=1X;DP=835;DPB=835;DPRA=0;EPP=3.22145;EPPR=5.18177;GTI=0;LEN=1;MEANALT=2;MQM=60;MQMR=60;NS=1;NUMALT=1;ODDS=6251.23;PAIRED=1;PAIREDR=1;PAO=0;PQA=0;PQR=0;PRO=0;QA=30235;QR=11;RO=1;RPL=407;RPP=3.95136;RPPR=5.18177;RPR=426;RUN=1;SAF=424;SAP=3.59683;SAR=409;SRF=0;SRP=5.18177;SRR=1;TYPE=snp	GT:DP:AD:RO:QR:AO:QA:GL	1:835:1,833:1:11:833:30235:-2718.82,0
NC_010655	1690796	.	AGGGGGGGGGACG	AGGGGGGGGGGACG	14312.1	.	AB=0;ABP=0;AC=1;AF=1;AN=1;AO=555;CIGAR=1M1I12M;DP=616;DPB=663.308;DPRA=0;EPP=11.6532;EPPR=3.94093;GTI=0;LEN=1;MEANALT=17;MQM=60;MQMR=60;NS=1;NUMALT=1;ODDS=3295.49;PAIRED=1;PAIREDR=1;PAO=2.5;PQA=27.5;PQR=27.5;PRO=2.5;QA=16707;QR=757;RO=21;RPL=285;RPP=3.89063;RPPR=3.94093;RPR=270;RUN=1;SAF=300;SAP=10.9332;SAR=255;SRF=10;SRP=3.1137;SRR=11;TYPE=ins	GT:DP:AD:RO:QR:AO:QA:GL	1:616:21,555:21:757:555:16707:-1434.89,0
NC_010655	1704816	.	CGGGAAC	CGGAAC	21887.7	.	AB=0;ABP=0;AC=1;AF=1;AN=1;AO=696;CIGAR=1M1D5M;DP=710;DPB=610.571;DPRA=0;EPP=5.81824;EPPR=0;GTI=0;LEN=1;MEANALT=6;MQM=60;MQMR=0;NS=1;NUMALT=1;ODDS=5039.84;PAIRED=1;PAIREDR=0;PAO=3.5;PQA=129.5;PQR=129.5;PRO=3.5;QA=24403;QR=0;RO=0;RPL=315;RPP=16.6007;RPPR=0;RPR=381;RUN=1;SAF=340;SAP=3.809;SAR=356;SRF=0;SRP=0;SRR=0;TYPE=del	GT:DP:AD:RO:QR:AO:QA:GL	1:710:0,696:0:0:696:24403:-2195.05,0
NC_010655	2008637	.	TTTGCCCAATTAATATCTGATATTTTAGAATTAATATGGTCGTAT	TT	3691.32	.	AB=0;ABP=0;AC=1;AF=1;AN=1;AO=199;CIGAR=1M43D1M;DP=199;DPB=8.95556;DPRA=0;EPP=21.3532;EPPR=0;GTI=0;LEN=43;MEANALT=1;MQM=60;MQMR=0;NS=1;NUMALT=1;ODDS=849.958;PAIRED=1;PAIREDR=0;PAO=2.5;PQA=74;PQR=74;PRO=2.5;QA=4178;QR=0;RO=0;RPL=97;RPP=3.2831;RPPR=0;RPR=102;RUN=1;SAF=116;SAP=14.8934;SAR=83;SRF=0;SRP=0;SRR=0;TYPE=del	GT:DP:AD:RO:QR:AO:QA:GL	1:199:0,199:0:0:199:4178:-375.929,0
NC_010655	2610958	.	TGGGGGGGGGGGGGGGGGGGGTAAGCGTGT	TGGGGGGGGGGGGGGGGGGGTAAGCGTGT	433.671	.	AB=0;ABP=0;AC=1;AF=1;AN=1;AO=22;CIGAR=1M1D28M;DP=66;DPB=68.7333;DPRA=0;EPP=3.40511;EPPR=3.73412;GTI=0;LEN=1;MEANALT=22;MQM=60;MQMR=60;NS=1;NUMALT=1;ODDS=35.536;PAIRED=1;PAIREDR=1;PAO=1.5;PQA=35.6667;PQR=133.667;PRO=5.5;QA=652;QR=98;RO=3;RPL=12;RPP=3.40511;RPPR=3.73412;RPR=10;RUN=1;SAF=22;SAP=50.7827;SAR=0;SRF=3;SRP=9.52472;SRR=0;TYPE=del	GT:DP:AD:RO:QR:AO:QA:GL	1:66:3,22:3:98:22:652:-49.8588,0

## Sheet: PE4.var
##fileformat=VCFv4.2
##fileDate=20231218
##source=freeBayes v1.3.6
##reference=ref.fa
##contig=<ID=NC_010655,length=2664102>
##phasing=none
##commandline="freebayes -p 1 -f ref.fa aln.bam --region NC_010655:0-100000"
##filter="QUAL > 10 & DP > 5"
##INFO=<ID=NS,Number=1,Type=Integer,Description="Number of samples with data">
##INFO=<ID=DP,Number=1,Type=Integer,Description="Total read depth at the locus">
##INFO=<ID=DPB,Number=1,Type=Float,Description="Total read depth per bp at the locus; bases in reads overlapping / bases in haplotype">
##INFO=<ID=AC,Number=A,Type=Integer,Description="Total number of alternate alleles in called genotypes">
##INFO=<ID=AN,Number=1,Type=Integer,Description="Total number of alleles in called genotypes">
##INFO=<ID=AF,Number=A,Type=Float,Description="Estimated allele frequency in the range (0,1]">
##INFO=<ID=RO,Number=1,Type=Integer,Description="Count of full observations of the reference haplotype.">
##INFO=<ID=AO,Number=A,Type=Integer,Description="Count of full observations of this alternate haplotype.">
##INFO=<ID=PRO,Number=1,Type=Float,Description="Reference allele observation count, with partial observations recorded fractionally">
##INFO=<ID=PAO,Number=A,Type=Float,Description="Alternate allele observations, with partial observations recorded fractionally">
##INFO=<ID=QR,Number=1,Type=Integer,Description="Reference allele quality sum in phred">
##INFO=<ID=QA,Number=A,Type=Integer,Description="Alternate allele quality sum in phred">
##INFO=<ID=PQR,Number=1,Type=Float,Description="Reference allele quality sum in phred for partial observations">
##INFO=<ID=PQA,Number=A,Type=Float,Description="Alternate allele quality sum in phred for partial observations">
##INFO=<ID=SRF,Number=1,Type=Integer,Description="Number of reference observations on the forward strand">
##INFO=<ID=SRR,Number=1,Type=Integer,Description="Number of reference observations on the reverse strand">
##INFO=<ID=SAF,Number=A,Type=Integer,Description="Number of alternate observations on the forward strand">
##INFO=<ID=SAR,Number=A,Type=Integer,Description="Number of alternate observations on the reverse strand">
##INFO=<ID=SRP,Number=1,Type=Float,Description="Strand balance probability for the reference allele: Phred-scaled upper-bounds estimate of the probability of observing the deviation between SRF and SRR given E(SRF/SRR) ~ 0.5, derived using Hoeffding's inequality">
##INFO=<ID=SAP,Number=A,Type=Float,Description="Strand balance probability for the alternate allele: Phred-scaled upper-bounds estimate of the probability of observing the deviation between SAF and SAR given E(SAF/SAR) ~ 0.5, derived using Hoeffding's inequality">
##INFO=<ID=AB,Number=A,Type=Float,Description="Allele balance at heterozygous sites: a number between 0 and 1 representing the ratio of reads showing the reference allele to all reads, considering only reads from individuals called as heterozygous">
##INFO=<ID=ABP,Number=A,Type=Float,Description="Allele balance probability at heterozygous sites: Phred-scaled upper-bounds estimate of the probability of observing the deviation between ABR and ABA given E(ABR/ABA) ~ 0.5, derived using Hoeffding's inequality">
##INFO=<ID=RUN,Number=A,Type=Integer,Description="Run length: the number of consecutive repeats of the alternate allele in the reference genome">
##INFO=<ID=RPP,Number=A,Type=Float,Description="Read Placement Probability: Phred-scaled upper-bounds estimate of the probability of observing the deviation between RPL and RPR given E(RPL/RPR) ~ 0.5, derived using Hoeffding's inequality">
##INFO=<ID=RPPR,Number=1,Type=Float,Description="Read Placement Probability for reference observations: Phred-scaled upper-bounds estimate of the probability of observing the deviation between RPL and RPR given E(RPL/RPR) ~ 0.5, derived using Hoeffding's inequality">
##INFO=<ID=RPL,Number=A,Type=Float,Description="Reads Placed Left: number of reads supporting the alternate balanced to the left (5') of the alternate allele">
##INFO=<ID=RPR,Number=A,Type=Float,Description="Reads Placed Right: number of reads supporting the alternate balanced to the right (3') of the alternate allele">
##INFO=<ID=EPP,Number=A,Type=Float,Description="End Placement Probability: Phred-scaled upper-bounds estimate of the probability of observing the deviation between EL and ER given E(EL/ER) ~ 0.5, derived using Hoeffding's inequality">
##INFO=<ID=EPPR,Number=1,Type=Float,Description="End Placement Probability for reference observations: Phred-scaled upper-bounds estimate of the probability of observing the deviation between EL and ER given E(EL/ER) ~ 0.5, derived using Hoeffding's inequality">
##INFO=<ID=DPRA,Number=A,Type=Float,Description="Alternate allele depth ratio. Ratio between depth in samples with each called alternate allele and those without.">
##INFO=<ID=ODDS,Number=1,Type=Float,Description="The log odds ratio of the best genotype combination to the second-best.">
##INFO=<ID=GTI,Number=1,Type=Integer,Description="Number of genotyping iterations required to reach convergence or bailout.">
##INFO=<ID=TYPE,Number=A,Type=String,Description="The type of allele, either snp, mnp, ins, del, or complex.">
##INFO=<ID=CIGAR,Number=A,Type=String,Description="The extended CIGAR representation of each alternate allele, with the exception that '=' is replaced by 'M' to ease VCF parsing. Note that INDEL alleles do not have the first matched base (which is provided by default, per the spec) referred to by the CIGAR.">
##INFO=<ID=NUMALT,Number=1,Type=Integer,Description="Number of unique non-reference alleles in called genotypes at this position.">
##INFO=<ID=MEANALT,Number=A,Type=Float,Description="Mean number of unique non-reference allele observations per sample with the corresponding alternate alleles.">
##INFO=<ID=LEN,Number=A,Type=Integer,Description="allele length">
##INFO=<ID=MQM,Number=A,Type=Float,Description="Mean mapping quality of observed alternate alleles">
##INFO=<ID=MQMR,Number=1,Type=Float,Description="Mean mapping quality of observed reference alleles">
##INFO=<ID=PAIRED,Number=A,Type=Float,Description="Proportion of observed alternate alleles which are supported by properly paired read fragments">
##INFO=<ID=PAIREDR,Number=1,Type=Float,Description="Proportion of observed reference alleles which are supported by properly paired read fragments">
##INFO=<ID=MIN_DP,Number=1,Type=Integer,Description="Minimum depth in gVCF output block.">
##INFO=<ID=END,Number=1,Type=Integer,Description="Last position (inclusive) in gVCF output record.">
##FORMAT=<ID=GT,Number=1,Type=String,Description="Genotype">
##FORMAT=<ID=GQ,Number=1,Type=Float,Description="Genotype Quality, the Phred-scaled marginal (or unconditional) probability of the called genotype">
##FORMAT=<ID=GL,Number=G,Type=Float,Description="Genotype Likelihood, log10-scaled likelihoods of the data given the called genotype for each possible genotype generated from the reference and alternate alleles given the sample ploidy">
##FORMAT=<ID=DP,Number=1,Type=Integer,Description="Read Depth">
##FORMAT=<ID=AD,Number=R,Type=Integer,Description="Number of observation for each allele">
##FORMAT=<ID=RO,Number=1,Type=Integer,Description="Reference allele observation count">
##FORMAT=<ID=QR,Number=1,Type=Integer,Description="Sum of quality of the reference observations">
##FORMAT=<ID=AO,Number=A,Type=Integer,Description="Alternate allele observation count">
##FORMAT=<ID=QA,Number=A,Type=Integer,Description="Sum of quality of the alternate observations">
##FORMAT=<ID=MIN_DP,Number=1,Type=Integer,Description="Minimum depth in gVCF output block.">
#CHROM	POS	ID	REF	ALT	QUAL	FILTER	INFO	FORMAT	unknown
NC_010655	1689682	.	A	C	27511.6	.	AB=0;ABP=0;AC=1;AF=1;AN=1;AO=849;CIGAR=1X;DP=850;DPB=850;DPRA=0;EPP=3.44255;EPPR=5.18177;GTI=0;LEN=1;MEANALT=1;MQM=59.9812;MQMR=60;NS=1;NUMALT=1;ODDS=6334.78;PAIRED=1;PAIREDR=1;PAO=0;PQA=0;PQR=0;PRO=0;QA=30641;QR=11;RO=1;RPL=405;RPP=6.90053;RPPR=5.18177;RPR=444;RUN=1;SAF=425;SAP=3.01286;SAR=424;SRF=0;SRP=5.18177;SRR=1;TYPE=snp	GT:DP:AD:RO:QR:AO:QA:GL	1:850:1,849:1:11:849:30641:-2755.38,0
NC_010655	1704816	.	CGGGAAC	CGGAAC	26887.4	.	AB=0;ABP=0;AC=1;AF=1;AN=1;AO=854;CIGAR=1M1D5M;DP=876;DPB=753.857;DPRA=0;EPP=4.24097;EPPR=5.18177;GTI=0;LEN=1;MEANALT=8;MQM=59.9965;MQMR=60;NS=1;NUMALT=1;ODDS=6191.05;PAIRED=1;PAIREDR=1;PAO=5;PQA=185;PQR=185;PRO=5;QA=30013;QR=24;RO=1;RPL=359;RPP=50.0402;RPPR=5.18177;RPR=495;RUN=1;SAF=413;SAP=5.00378;SAR=441;SRF=0;SRP=5.18177;SRR=1;TYPE=del	GT:DP:AD:RO:QR:AO:QA:GL	1:876:1,854:1:24:854:30013:-2697.57,0
NC_010655	2008637	.	TTTGCCCAATTAATATCTGATATTTTAGAATTAATATGGTCGTAT	TT	4368.52	.	AB=0;ABP=0;AC=1;AF=1;AN=1;AO=232;CIGAR=1M43D1M;DP=232;DPB=10.4;DPRA=0;EPP=16.5258;EPPR=0;GTI=0;LEN=43;MEANALT=1;MQM=60;MQMR=0;NS=1;NUMALT=1;ODDS=1005.89;PAIRED=1;PAIREDR=0;PAO=2;PQA=42.5;PQR=42.5;PRO=2;QA=4967;QR=0;RO=0;RPL=93;RPP=22.8156;RPPR=0;RPR=139;RUN=1;SAF=144;SAP=32.3626;SAR=88;SRF=0;SRP=0;SRR=0;TYPE=del	GT:DP:AD:RO:QR:AO:QA:GL	1:232:0,232:0:0:232:4967:-446.984,0
NC_010655	2030909	.	A	G	1452.7	.	AB=0;ABP=0;AC=1;AF=1;AN=1;AO=255;CIGAR=1X;DP=459;DPB=459;DPRA=0;EPP=13.4419;EPPR=3.3935;GTI=0;LEN=1;MEANALT=1;MQM=60;MQMR=59.8529;NS=1;NUMALT=1;ODDS=334.497;PAIRED=1;PAIREDR=1;PAO=0;PQA=0;PQR=0;PRO=0;QA=8969;QR=7160;RO=204;RPL=255;RPP=556.736;RPPR=445.991;RPR=0;RUN=1;SAF=145;SAP=13.4419;SAR=110;SRF=105;SRP=3.3935;SRR=99;TYPE=snp	GT:DP:AD:RO:QR:AO:QA:GL	1:459:204,255:204:7160:255:8969:-162.728,0
NC_010655	2031077	.	C	T	1704.21	.	AB=0;ABP=0;AC=1;AF=1;AN=1;AO=282;CIGAR=1X;DP=507;DPB=507;DPRA=0;EPP=7.44565;EPPR=5.79944;GTI=0;LEN=1;MEANALT=1;MQM=60;MQMR=59.88;NS=1;NUMALT=1;ODDS=392.409;PAIRED=1;PAIREDR=1;PAO=0;PQA=0;PQR=0;PRO=0;QA=9934;QR=7795;RO=225;RPL=0;RPP=615.366;RPPR=474.374;RPR=282;RUN=1;SAF=129;SAP=7.44565;SAR=153;SRF=121;SRP=5.79944;SRR=104;TYPE=snp	GT:DP:AD:RO:QR:AO:QA:GL	1:507:225,282:225:7795:282:9934:-192.408,0

## Sheet: PE5.var
##fileformat=VCFv4.2
##fileDate=20231218
##source=freeBayes v1.3.6
##reference=ref.fa
##contig=<ID=NC_010655,length=2664102>
##phasing=none
##commandline="freebayes -p 1 -f ref.fa aln.bam --region NC_010655:0-100000"
##filter="QUAL > 10 & DP > 5"
##INFO=<ID=NS,Number=1,Type=Integer,Description="Number of samples with data">
##INFO=<ID=DP,Number=1,Type=Integer,Description="Total read depth at the locus">
##INFO=<ID=DPB,Number=1,Type=Float,Description="Total read depth per bp at the locus; bases in reads overlapping / bases in haplotype">
##INFO=<ID=AC,Number=A,Type=Integer,Description="Total number of alternate alleles in called genotypes">
##INFO=<ID=AN,Number=1,Type=Integer,Description="Total number of alleles in called genotypes">
##INFO=<ID=AF,Number=A,Type=Float,Description="Estimated allele frequency in the range (0,1]">
##INFO=<ID=RO,Number=1,Type=Integer,Description="Count of full observations of the reference haplotype.">
##INFO=<ID=AO,Number=A,Type=Integer,Description="Count of full observations of this alternate haplotype.">
##INFO=<ID=PRO,Number=1,Type=Float,Description="Reference allele observation count, with partial observations recorded fractionally">
##INFO=<ID=PAO,Number=A,Type=Float,Description="Alternate allele observations, with partial observations recorded fractionally">
##INFO=<ID=QR,Number=1,Type=Integer,Description="Reference allele quality sum in phred">
##INFO=<ID=QA,Number=A,Type=Integer,Description="Alternate allele quality sum in phred">
##INFO=<ID=PQR,Number=1,Type=Float,Description="Reference allele quality sum in phred for partial observations">
##INFO=<ID=PQA,Number=A,Type=Float,Description="Alternate allele quality sum in phred for partial observations">
##INFO=<ID=SRF,Number=1,Type=Integer,Description="Number of reference observations on the forward strand">
##INFO=<ID=SRR,Number=1,Type=Integer,Description="Number of reference observations on the reverse strand">
##INFO=<ID=SAF,Number=A,Type=Integer,Description="Number of alternate observations on the forward strand">
##INFO=<ID=SAR,Number=A,Type=Integer,Description="Number of alternate observations on the reverse strand">
##INFO=<ID=SRP,Number=1,Type=Float,Description="Strand balance probability for the reference allele: Phred-scaled upper-bounds estimate of the probability of observing the deviation between SRF and SRR given E(SRF/SRR) ~ 0.5, derived using Hoeffding's inequality">
##INFO=<ID=SAP,Number=A,Type=Float,Description="Strand balance probability for the alternate allele: Phred-scaled upper-bounds estimate of the probability of observing the deviation between SAF and SAR given E(SAF/SAR) ~ 0.5, derived using Hoeffding's inequality">
##INFO=<ID=AB,Number=A,Type=Float,Description="Allele balance at heterozygous sites: a number between 0 and 1 representing the ratio of reads showing the reference allele to all reads, considering only reads from individuals called as heterozygous">
##INFO=<ID=ABP,Number=A,Type=Float,Description="Allele balance probability at heterozygous sites: Phred-scaled upper-bounds estimate of the probability of observing the deviation between ABR and ABA given E(ABR/ABA) ~ 0.5, derived using Hoeffding's inequality">
##INFO=<ID=RUN,Number=A,Type=Integer,Description="Run length: the number of consecutive repeats of the alternate allele in the reference genome">
##INFO=<ID=RPP,Number=A,Type=Float,Description="Read Placement Probability: Phred-scaled upper-bounds estimate of the probability of observing the deviation between RPL and RPR given E(RPL/RPR) ~ 0.5, derived using Hoeffding's inequality">
##INFO=<ID=RPPR,Number=1,Type=Float,Description="Read Placement Probability for reference observations: Phred-scaled upper-bounds estimate of the probability of observing the deviation between RPL and RPR given E(RPL/RPR) ~ 0.5, derived using Hoeffding's inequality">
##INFO=<ID=RPL,Number=A,Type=Float,Description="Reads Placed Left: number of reads supporting the alternate balanced to the left (5') of the alternate allele">
##INFO=<ID=RPR,Number=A,Type=Float,Description="Reads Placed Right: number of reads supporting the alternate balanced to the right (3') of the alternate allele">
##INFO=<ID=EPP,Number=A,Type=Float,Description="End Placement Probability: Phred-scaled upper-bounds estimate of the probability of observing the deviation between EL and ER given E(EL/ER) ~ 0.5, derived using Hoeffding's inequality">
##INFO=<ID=EPPR,Number=1,Type=Float,Description="End Placement Probability for reference observations: Phred-scaled upper-bounds estimate of the probability of observing the deviation between EL and ER given E(EL/ER) ~ 0.5, derived using Hoeffding's inequality">
##INFO=<ID=DPRA,Number=A,Type=Float,Description="Alternate allele depth ratio. Ratio between depth in samples with each called alternate allele and those without.">
##INFO=<ID=ODDS,Number=1,Type=Float,Description="The log odds ratio of the best genotype combination to the second-best.">
##INFO=<ID=GTI,Number=1,Type=Integer,Description="Number of genotyping iterations required to reach convergence or bailout.">
##INFO=<ID=TYPE,Number=A,Type=String,Description="The type of allele, either snp, mnp, ins, del, or complex.">
##INFO=<ID=CIGAR,Number=A,Type=String,Description="The extended CIGAR representation of each alternate allele, with the exception that '=' is replaced by 'M' to ease VCF parsing. Note that INDEL alleles do not have the first matched base (which is provided by default, per the spec) referred to by the CIGAR.">
##INFO=<ID=NUMALT,Number=1,Type=Integer,Description="Number of unique non-reference alleles in called genotypes at this position.">
##INFO=<ID=MEANALT,Number=A,Type=Float,Description="Mean number of unique non-reference allele observations per sample with the corresponding alternate alleles.">
##INFO=<ID=LEN,Number=A,Type=Integer,Description="allele length">
##INFO=<ID=MQM,Number=A,Type=Float,Description="Mean mapping quality of observed alternate alleles">
##INFO=<ID=MQMR,Number=1,Type=Float,Description="Mean mapping quality of observed reference alleles">
##INFO=<ID=PAIRED,Number=A,Type=Float,Description="Proportion of observed alternate alleles which are supported by properly paired read fragments">
##INFO=<ID=PAIREDR,Number=1,Type=Float,Description="Proportion of observed reference alleles which are supported by properly paired read fragments">
##INFO=<ID=MIN_DP,Number=1,Type=Integer,Description="Minimum depth in gVCF output block.">
##INFO=<ID=END,Number=1,Type=Integer,Description="Last position (inclusive) in gVCF output record.">
##FORMAT=<ID=GT,Number=1,Type=String,Description="Genotype">
##FORMAT=<ID=GQ,Number=1,Type=Float,Description="Genotype Quality, the Phred-scaled marginal (or unconditional) probability of the called genotype">
##FORMAT=<ID=GL,Number=G,Type=Float,Description="Genotype Likelihood, log10-scaled likelihoods of the data given the called genotype for each possible genotype generated from the reference and alternate alleles given the sample ploidy">
##FORMAT=<ID=DP,Number=1,Type=Integer,Description="Read Depth">
##FORMAT=<ID=AD,Number=R,Type=Integer,Description="Number of observation for each allele">
##FORMAT=<ID=RO,Number=1,Type=Integer,Description="Reference allele observation count">
##FORMAT=<ID=QR,Number=1,Type=Integer,Description="Sum of quality of the reference observations">
##FORMAT=<ID=AO,Number=A,Type=Integer,Description="Alternate allele observation count">
##FORMAT=<ID=QA,Number=A,Type=Integer,Description="Sum of quality of the alternate observations">
##FORMAT=<ID=MIN_DP,Number=1,Type=Integer,Description="Minimum depth in gVCF output block.">
#CHROM	POS	ID	REF	ALT	QUAL	FILTER	INFO	FORMAT	unknown
NC_010655	1689682	.	A	C	30025.8	.	AB=0;ABP=0;AC=1;AF=1;AN=1;AO=945;CIGAR=1X;DP=948;DPB=948;DPRA=0;EPP=6.50534;EPPR=3.0103;GTI=0;LEN=1;MEANALT=2;MQM=59.9312;MQMR=60;NS=1;NUMALT=1;ODDS=6913.69;PAIRED=1;PAIREDR=1;PAO=0;PQA=0;PQR=0;PRO=0;QA=33459;QR=22;RO=2;RPL=461;RPP=4.22586;RPPR=3.0103;RPR=484;RUN=1;SAF=483;SAP=4.02365;SAR=462;SRF=2;SRP=7.35324;SRR=0;TYPE=snp	GT:DP:AD:RO:QR:AO:QA:GL	1:948:2,945:2:22:945:33459:-3006.7,0
NC_010655	1690796	.	AGGGGGGGGGACG	AGGGGGGGGGGACG	13894	.	AB=0;ABP=0;AC=1;AF=1;AN=1;AO=579;CIGAR=1M1I12M;DP=665;DPB=716.077;DPRA=0;EPP=16.0654;EPPR=21.1059;GTI=0;LEN=1;MEANALT=28;MQM=59.9948;MQMR=59.6667;NS=1;NUMALT=1;ODDS=3199.21;PAIRED=1;PAIREDR=1;PAO=2;PQA=54.5;PQR=54.5;PRO=2;QA=16399;QR=944;RO=27;RPL=275;RPP=6.16437;RPPR=9.52472;RPR=304;RUN=1;SAF=296;SAP=3.64411;SAR=283;SRF=16;SRP=5.02092;SRR=11;TYPE=ins	GT:DP:AD:RO:QR:AO:QA:GL	1:665:27,579:27:944:579:16399:-1390.4,0
NC_010655	1704816	.	CGGGAAC	CGGAAC	25820.7	.	AB=0;ABP=0;AC=1;AF=1;AN=1;AO=840;CIGAR=1M1D5M;DP=866;DPB=745.857;DPRA=0;EPP=3.05166;EPPR=0;GTI=0;LEN=1;MEANALT=12;MQM=60;MQMR=0;NS=1;NUMALT=1;ODDS=5945.43;PAIRED=1;PAIREDR=0;PAO=7.5;PQA=269.5;PQR=269.5;PRO=7.5;QA=28771;QR=0;RO=0;RPL=396;RPP=8.96634;RPPR=0;RPR=444;RUN=1;SAF=394;SAP=10.0004;SAR=446;SRF=0;SRP=0;SRR=0;TYPE=del	GT:DP:AD:RO:QR:AO:QA:GL	1:866:0,840:0:0:840:28771:-2588.05,0
NC_010655	2008637	.	TTTGCCCAATTAATATCTGATATTTTAGAATTAATATGGTCGTAT	TT	4565.78	.	AB=0;ABP=0;AC=1;AF=1;AN=1;AO=279;CIGAR=1M43D1M;DP=279;DPB=12.5556;DPRA=0;EPP=5.81998;EPPR=0;GTI=0;LEN=43;MEANALT=1;MQM=60;MQMR=0;NS=1;NUMALT=1;ODDS=1051.31;PAIRED=1;PAIREDR=0;PAO=3.5;PQA=74;PQR=74;PRO=3.5;QA=5147;QR=0;RO=0;RPL=128;RPP=7.12754;RPPR=0;RPR=151;RUN=1;SAF=164;SAP=21.6974;SAR=115;SRF=0;SRP=0;SRR=0;TYPE=del	GT:DP:AD:RO:QR:AO:QA:GL	1:279:0,279:0:0:279:5147:-463.104,0
NC_010655	2610958	.	TGGGGGGGGGGGGGGGGGGGGTAAGCGTG	TGGGGGGGGGGGGGGGGGGGTAAGCGTG	434.953	.	AB=0;ABP=0;AC=1;AF=1;AN=1;AO=22;CIGAR=1M1D27M;DP=60;DPB=65.1379;DPRA=0;EPP=3.40511;EPPR=8.80089;GTI=0;LEN=1;MEANALT=19;MQM=60;MQMR=60;NS=1;NUMALT=1;ODDS=98.866;PAIRED=1;PAIREDR=1;PAO=8.4;PQA=141.267;PQR=184.267;PRO=10.4;QA=726;QR=194;RO=6;RPL=12;RPP=3.40511;RPPR=8.80089;RPR=10;RUN=1;SAF=22;SAP=50.7827;SAR=0;SRF=6;SRP=16.0391;SRR=0;TYPE=del	GT:DP:AD:RO:QR:AO:QA:GL	1:60:6,22:6:194:22:726:-47.8797,0

## Sheet: PE6.var
##fileformat=VCFv4.2
##fileDate=20231218
##source=freeBayes v1.3.6
##reference=ref.fa
##contig=<ID=NC_010655,length=2664102>
##phasing=none
##commandline="freebayes -p 1 -f ref.fa aln.bam --region NC_010655:0-100000"
##filter="QUAL > 10 & DP > 5"
##INFO=<ID=NS,Number=1,Type=Integer,Description="Number of samples with data">
##INFO=<ID=DP,Number=1,Type=Integer,Description="Total read depth at the locus">
##INFO=<ID=DPB,Number=1,Type=Float,Description="Total read depth per bp at the locus; bases in reads overlapping / bases in haplotype">
##INFO=<ID=AC,Number=A,Type=Integer,Description="Total number of alternate alleles in called genotypes">
##INFO=<ID=AN,Number=1,Type=Integer,Description="Total number of alleles in called genotypes">
##INFO=<ID=AF,Number=A,Type=Float,Description="Estimated allele frequency in the range (0,1]">
##INFO=<ID=RO,Number=1,Type=Integer,Description="Count of full observations of the reference haplotype.">
##INFO=<ID=AO,Number=A,Type=Integer,Description="Count of full observations of this alternate haplotype.">
##INFO=<ID=PRO,Number=1,Type=Float,Description="Reference allele observation count, with partial observations recorded fractionally">
##INFO=<ID=PAO,Number=A,Type=Float,Description="Alternate allele observations, with partial observations recorded fractionally">
##INFO=<ID=QR,Number=1,Type=Integer,Description="Reference allele quality sum in phred">
##INFO=<ID=QA,Number=A,Type=Integer,Description="Alternate allele quality sum in phred">
##INFO=<ID=PQR,Number=1,Type=Float,Description="Reference allele quality sum in phred for partial observations">
##INFO=<ID=PQA,Number=A,Type=Float,Description="Alternate allele quality sum in phred for partial observations">
##INFO=<ID=SRF,Number=1,Type=Integer,Description="Number of reference observations on the forward strand">
##INFO=<ID=SRR,Number=1,Type=Integer,Description="Number of reference observations on the reverse strand">
##INFO=<ID=SAF,Number=A,Type=Integer,Description="Number of alternate observations on the forward strand">
##INFO=<ID=SAR,Number=A,Type=Integer,Description="Number of alternate observations on the reverse strand">
##INFO=<ID=SRP,Number=1,Type=Float,Description="Strand balance probability for the reference allele: Phred-scaled upper-bounds estimate of the probability of observing the deviation between SRF and SRR given E(SRF/SRR) ~ 0.5, derived using Hoeffding's inequality">
##INFO=<ID=SAP,Number=A,Type=Float,Description="Strand balance probability for the alternate allele: Phred-scaled upper-bounds estimate of the probability of observing the deviation between SAF and SAR given E(SAF/SAR) ~ 0.5, derived using Hoeffding's inequality">
##INFO=<ID=AB,Number=A,Type=Float,Description="Allele balance at heterozygous sites: a number between 0 and 1 representing the ratio of reads showing the reference allele to all reads, considering only reads from individuals called as heterozygous">
##INFO=<ID=ABP,Number=A,Type=Float,Description="Allele balance probability at heterozygous sites: Phred-scaled upper-bounds estimate of the probability of observing the deviation between ABR and ABA given E(ABR/ABA) ~ 0.5, derived using Hoeffding's inequality">
##INFO=<ID=RUN,Number=A,Type=Integer,Description="Run length: the number of consecutive repeats of the alternate allele in the reference genome">
##INFO=<ID=RPP,Number=A,Type=Float,Description="Read Placement Probability: Phred-scaled upper-bounds estimate of the probability of observing the deviation between RPL and RPR given E(RPL/RPR) ~ 0.5, derived using Hoeffding's inequality">
##INFO=<ID=RPPR,Number=1,Type=Float,Description="Read Placement Probability for reference observations: Phred-scaled upper-bounds estimate of the probability of observing the deviation between RPL and RPR given E(RPL/RPR) ~ 0.5, derived using Hoeffding's inequality">
##INFO=<ID=RPL,Number=A,Type=Float,Description="Reads Placed Left: number of reads supporting the alternate balanced to the left (5') of the alternate allele">
##INFO=<ID=RPR,Number=A,Type=Float,Description="Reads Placed Right: number of reads supporting the alternate balanced to the right (3') of the alternate allele">
##INFO=<ID=EPP,Number=A,Type=Float,Description="End Placement Probability: Phred-scaled upper-bounds estimate of the probability of observing the deviation between EL and ER given E(EL/ER) ~ 0.5, derived using Hoeffding's inequality">
##INFO=<ID=EPPR,Number=1,Type=Float,Description="End Placement Probability for reference observations: Phred-scaled upper-bounds estimate of the probability of observing the deviation between EL and ER given E(EL/ER) ~ 0.5, derived using Hoeffding's inequality">
##INFO=<ID=DPRA,Number=A,Type=Float,Description="Alternate allele depth ratio. Ratio between depth in samples with each called alternate allele and those without.">
##INFO=<ID=ODDS,Number=1,Type=Float,Description="The log odds ratio of the best genotype combination to the second-best.">
##INFO=<ID=GTI,Number=1,Type=Integer,Description="Number of genotyping iterations required to reach convergence or bailout.">
##INFO=<ID=TYPE,Number=A,Type=String,Description="The type of allele, either snp, mnp, ins, del, or complex.">
##INFO=<ID=CIGAR,Number=A,Type=String,Description="The extended CIGAR representation of each alternate allele, with the exception that '=' is replaced by 'M' to ease VCF parsing. Note that INDEL alleles do not have the first matched base (which is provided by default, per the spec) referred to by the CIGAR.">
##INFO=<ID=NUMALT,Number=1,Type=Integer,Description="Number of unique non-reference alleles in called genotypes at this position.">
##INFO=<ID=MEANALT,Number=A,Type=Float,Description="Mean number of unique non-reference allele observations per sample with the corresponding alternate alleles.">
##INFO=<ID=LEN,Number=A,Type=Integer,Description="allele length">
##INFO=<ID=MQM,Number=A,Type=Float,Description="Mean mapping quality of observed alternate alleles">
##INFO=<ID=MQMR,Number=1,Type=Float,Description="Mean mapping quality of observed reference alleles">
##INFO=<ID=PAIRED,Number=A,Type=Float,Description="Proportion of observed alternate alleles which are supported by properly paired read fragments">
##INFO=<ID=PAIREDR,Number=1,Type=Float,Description="Proportion of observed reference alleles which are supported by properly paired read fragments">
##INFO=<ID=MIN_DP,Number=1,Type=Integer,Description="Minimum depth in gVCF output block.">
##INFO=<ID=END,Number=1,Type=Integer,Description="Last position (inclusive) in gVCF output record.">
##FORMAT=<ID=GT,Number=1,Type=String,Description="Genotype">
##FORMAT=<ID=GQ,Number=1,Type=Float,Description="Genotype Quality, the Phred-scaled marginal (or unconditional) probability of the called genotype">
##FORMAT=<ID=GL,Number=G,Type=Float,Description="Genotype Likelihood, log10-scaled likelihoods of the data given the called genotype for each possible genotype generated from the reference and alternate alleles given the sample ploidy">
##FORMAT=<ID=DP,Number=1,Type=Integer,Description="Read Depth">
##FORMAT=<ID=AD,Number=R,Type=Integer,Description="Number of observation for each allele">
##FORMAT=<ID=RO,Number=1,Type=Integer,Description="Reference allele observation count">
##FORMAT=<ID=QR,Number=1,Type=Integer,Description="Sum of quality of the reference observations">
##FORMAT=<ID=AO,Number=A,Type=Integer,Description="Alternate allele observation count">
##FORMAT=<ID=QA,Number=A,Type=Integer,Description="Sum of quality of the alternate observations">
##FORMAT=<ID=MIN_DP,Number=1,Type=Integer,Description="Minimum depth in gVCF output block.">
#CHROM	POS	ID	REF	ALT	QUAL	FILTER	INFO	FORMAT	unknown
NC_010655	1245886	.	TGCGGCGGCGGCGGCGGCGGT	TGCGGCGGCGGCGGCGGT	22277	.	AB=0;ABP=0;AC=1;AF=1;AN=1;AO=740;CIGAR=1M3D17M;DP=752;DPB=645.429;DPRA=0;EPP=19.0792;EPPR=0;GTI=0;LEN=3;MEANALT=12;MQM=60;MQMR=0;NS=1;NUMALT=1;ODDS=5129.46;PAIRED=1;PAIREDR=0;PAO=5.5;PQA=189;PQR=189;PRO=5.5;QA=24838;QR=0;RO=0;RPL=374;RPP=3.1981;RPPR=0;RPR=366;RUN=1;SAF=351;SAP=7.24761;SAR=389;SRF=0;SRP=0;SRR=0;TYPE=del	GT:DP:AD:RO:QR:AO:QA:GL	1:752:0,740:0:0:740:24838:-2234.34,0
NC_010655	1704816	.	CGGGAAC	CGGAAC	28716.1	.	AB=0;ABP=0;AC=1;AF=1;AN=1;AO=901;CIGAR=1M1D5M;DP=929;DPB=799.429;DPRA=0;EPP=3.70681;EPPR=0;GTI=0;LEN=1;MEANALT=8;MQM=59.9911;MQMR=0;NS=1;NUMALT=1;ODDS=6612.14;PAIRED=1;PAIREDR=0;PAO=4;PQA=135;PQR=135;PRO=4;QA=31986;QR=0;RO=0;RPL=424;RPP=9.78018;RPPR=0;RPR=477;RUN=1;SAF=442;SAP=3.70681;SAR=459;SRF=0;SRP=0;SRR=0;TYPE=del	GT:DP:AD:RO:QR:AO:QA:GL	1:929:0,901:0:0:901:31986:-2877.16,0
NC_010655	2008637	.	TTTGCCCAATTAATATCTGATATTTTAGAATTAATATGGTCGTAT	TT	5422.92	.	AB=0;ABP=0;AC=1;AF=1;AN=1;AO=292;CIGAR=1M43D1M;DP=292;DPB=13.0667;DPRA=0;EPP=4.91406;EPPR=0;GTI=0;LEN=43;MEANALT=1;MQM=60;MQMR=0;NS=1;NUMALT=1;ODDS=1248.67;PAIRED=1;PAIREDR=0;PAO=2;PQA=55.5;PQR=55.5;PRO=2;QA=6102;QR=0;RO=0;RPL=124;RPP=17.4075;RPPR=0;RPR=168;RUN=1;SAF=166;SAP=14.9088;SAR=126;SRF=0;SRP=0;SRR=0;TYPE=del	GT:DP:AD:RO:QR:AO:QA:GL	1:292:0,292:0:0:292:6102:-549.105,0
NC_010655	2610958	.	TGGGGGGGGGGGGGGGGGGGGTAAGCGTGT	TGGGGGGGGGGGGGGGGGGGGGTAAGCGTGT	38.8469	.	AB=0;ABP=0;AC=1;AF=1;AN=1;AO=9;CIGAR=1M1I29M;DP=41;DPB=53.8333;DPRA=0;EPP=3.25157;EPPR=8.80089;GTI=0;LEN=1;MEANALT=26;MQM=60;MQMR=60;NS=1;NUMALT=1;ODDS=8.94471;PAIRED=1;PAIREDR=1;PAO=7.5;PQA=186.5;PQR=186.5;PRO=7.5;QA=231;QR=187;RO=6;RPL=5;RPP=3.25157;RPPR=8.80089;RPR=4;RUN=1;SAF=9;SAP=22.5536;SAR=0;SRF=6;SRP=16.0391;SRR=0;TYPE=ins	GT:DP:AD:RO:QR:AO:QA:GL	1:41:6,9:6:187:9:231:-3.94947,0

## Sheet: PE7.var
##fileformat=VCFv4.2
##fileDate=20231218
##source=freeBayes v1.3.6
##reference=ref.fa
##contig=<ID=NC_010655,length=2664102>
##phasing=none
##commandline="freebayes -p 1 -f ref.fa aln.bam --region NC_010655:0-100000"
##filter="QUAL > 10 & DP > 5"
##INFO=<ID=NS,Number=1,Type=Integer,Description="Number of samples with data">
##INFO=<ID=DP,Number=1,Type=Integer,Description="Total read depth at the locus">
##INFO=<ID=DPB,Number=1,Type=Float,Description="Total read depth per bp at the locus; bases in reads overlapping / bases in haplotype">
##INFO=<ID=AC,Number=A,Type=Integer,Description="Total number of alternate alleles in called genotypes">
##INFO=<ID=AN,Number=1,Type=Integer,Description="Total number of alleles in called genotypes">
##INFO=<ID=AF,Number=A,Type=Float,Description="Estimated allele frequency in the range (0,1]">
##INFO=<ID=RO,Number=1,Type=Integer,Description="Count of full observations of the reference haplotype.">
##INFO=<ID=AO,Number=A,Type=Integer,Description="Count of full observations of this alternate haplotype.">
##INFO=<ID=PRO,Number=1,Type=Float,Description="Reference allele observation count, with partial observations recorded fractionally">
##INFO=<ID=PAO,Number=A,Type=Float,Description="Alternate allele observations, with partial observations recorded fractionally">
##INFO=<ID=QR,Number=1,Type=Integer,Description="Reference allele quality sum in phred">
##INFO=<ID=QA,Number=A,Type=Integer,Description="Alternate allele quality sum in phred">
##INFO=<ID=PQR,Number=1,Type=Float,Description="Reference allele quality sum in phred for partial observations">
##INFO=<ID=PQA,Number=A,Type=Float,Description="Alternate allele quality sum in phred for partial observations">
##INFO=<ID=SRF,Number=1,Type=Integer,Description="Number of reference observations on the forward strand">
##INFO=<ID=SRR,Number=1,Type=Integer,Description="Number of reference observations on the reverse strand">
##INFO=<ID=SAF,Number=A,Type=Integer,Description="Number of alternate observations on the forward strand">
##INFO=<ID=SAR,Number=A,Type=Integer,Description="Number of alternate observations on the reverse strand">
##INFO=<ID=SRP,Number=1,Type=Float,Description="Strand balance probability for the reference allele: Phred-scaled upper-bounds estimate of the probability of observing the deviation between SRF and SRR given E(SRF/SRR) ~ 0.5, derived using Hoeffding's inequality">
##INFO=<ID=SAP,Number=A,Type=Float,Description="Strand balance probability for the alternate allele: Phred-scaled upper-bounds estimate of the probability of observing the deviation between SAF and SAR given E(SAF/SAR) ~ 0.5, derived using Hoeffding's inequality">
##INFO=<ID=AB,Number=A,Type=Float,Description="Allele balance at heterozygous sites: a number between 0 and 1 representing the ratio of reads showing the reference allele to all reads, considering only reads from individuals called as heterozygous">
##INFO=<ID=ABP,Number=A,Type=Float,Description="Allele balance probability at heterozygous sites: Phred-scaled upper-bounds estimate of the probability of observing the deviation between ABR and ABA given E(ABR/ABA) ~ 0.5, derived using Hoeffding's inequality">
##INFO=<ID=RUN,Number=A,Type=Integer,Description="Run length: the number of consecutive repeats of the alternate allele in the reference genome">
##INFO=<ID=RPP,Number=A,Type=Float,Description="Read Placement Probability: Phred-scaled upper-bounds estimate of the probability of observing the deviation between RPL and RPR given E(RPL/RPR) ~ 0.5, derived using Hoeffding's inequality">
##INFO=<ID=RPPR,Number=1,Type=Float,Description="Read Placement Probability for reference observations: Phred-scaled upper-bounds estimate of the probability of observing the deviation between RPL and RPR given E(RPL/RPR) ~ 0.5, derived using Hoeffding's inequality">
##INFO=<ID=RPL,Number=A,Type=Float,Description="Reads Placed Left: number of reads supporting the alternate balanced to the left (5') of the alternate allele">
##INFO=<ID=RPR,Number=A,Type=Float,Description="Reads Placed Right: number of reads supporting the alternate balanced to the right (3') of the alternate allele">
##INFO=<ID=EPP,Number=A,Type=Float,Description="End Placement Probability: Phred-scaled upper-bounds estimate of the probability of observing the deviation between EL and ER given E(EL/ER) ~ 0.5, derived using Hoeffding's inequality">
##INFO=<ID=EPPR,Number=1,Type=Float,Description="End Placement Probability for reference observations: Phred-scaled upper-bounds estimate of the probability of observing the deviation between EL and ER given E(EL/ER) ~ 0.5, derived using Hoeffding's inequality">
##INFO=<ID=DPRA,Number=A,Type=Float,Description="Alternate allele depth ratio. Ratio between depth in samples with each called alternate allele and those without.">
##INFO=<ID=ODDS,Number=1,Type=Float,Description="The log odds ratio of the best genotype combination to the second-best.">
##INFO=<ID=GTI,Number=1,Type=Integer,Description="Number of genotyping iterations required to reach convergence or bailout.">
##INFO=<ID=TYPE,Number=A,Type=String,Description="The type of allele, either snp, mnp, ins, del, or complex.">
##INFO=<ID=CIGAR,Number=A,Type=String,Description="The extended CIGAR representation of each alternate allele, with the exception that '=' is replaced by 'M' to ease VCF parsing. Note that INDEL alleles do not have the first matched base (which is provided by default, per the spec) referred to by the CIGAR.">
##INFO=<ID=NUMALT,Number=1,Type=Integer,Description="Number of unique non-reference alleles in called genotypes at this position.">
##INFO=<ID=MEANALT,Number=A,Type=Float,Description="Mean number of unique non-reference allele observations per sample with the corresponding alternate alleles.">
##INFO=<ID=LEN,Number=A,Type=Integer,Description="allele length">
##INFO=<ID=MQM,Number=A,Type=Float,Description="Mean mapping quality of observed alternate alleles">
##INFO=<ID=MQMR,Number=1,Type=Float,Description="Mean mapping quality of observed reference alleles">
##INFO=<ID=PAIRED,Number=A,Type=Float,Description="Proportion of observed alternate alleles which are supported by properly paired read fragments">
##INFO=<ID=PAIREDR,Number=1,Type=Float,Description="Proportion of observed reference alleles which are supported by properly paired read fragments">
##INFO=<ID=MIN_DP,Number=1,Type=Integer,Description="Minimum depth in gVCF output block.">
##INFO=<ID=END,Number=1,Type=Integer,Description="Last position (inclusive) in gVCF output record.">
##FORMAT=<ID=GT,Number=1,Type=String,Description="Genotype">
##FORMAT=<ID=GQ,Number=1,Type=Float,Description="Genotype Quality, the Phred-scaled marginal (or unconditional) probability of the called genotype">
##FORMAT=<ID=GL,Number=G,Type=Float,Description="Genotype Likelihood, log10-scaled likelihoods of the data given the called genotype for each possible genotype generated from the reference and alternate alleles given the sample ploidy">
##FORMAT=<ID=DP,Number=1,Type=Integer,Description="Read Depth">
##FORMAT=<ID=AD,Number=R,Type=Integer,Description="Number of observation for each allele">
##FORMAT=<ID=RO,Number=1,Type=Integer,Description="Reference allele observation count">
##FORMAT=<ID=QR,Number=1,Type=Integer,Description="Sum of quality of the reference observations">
##FORMAT=<ID=AO,Number=A,Type=Integer,Description="Alternate allele observation count">
##FORMAT=<ID=QA,Number=A,Type=Integer,Description="Sum of quality of the alternate observations">
##FORMAT=<ID=MIN_DP,Number=1,Type=Integer,Description="Minimum depth in gVCF output block.">
#CHROM	POS	ID	REF	ALT	QUAL	FILTER	INFO	FORMAT	unknown
NC_010655	806085	.	TAAAAAAAGCG	TAAAAAAAAGCG	14324.2	.	AB=0;ABP=0;AC=1;AF=1;AN=1;AO=535;CIGAR=1M1I10M;DP=611;DPB=666.273;DPRA=0;EPP=23.4708;EPPR=0;GTI=0;LEN=1;MEANALT=21;MQM=60;MQMR=0;NS=1;NUMALT=1;ODDS=3298.27;PAIRED=1;PAIREDR=0;PAO=1;PQA=25.5;PQR=25.5;PRO=1;QA=16079;QR=0;RO=0;RPL=284;RPP=7.43036;RPPR=0;RPR=251;RUN=1;SAF=334;SAP=74.8069;SAR=201;SRF=0;SRP=0;SRR=0;TYPE=ins	GT:DP:AD:RO:QR:AO:QA:GL	1:611:0,535:0:0:535:16079:-1446.54,0
NC_010655	1245886	.	TGCGGCGGCGGCGGCGGCGGT	TGCGGCGGCGGCGGCGGT	16868.9	.	AB=0;ABP=0;AC=1;AF=1;AN=1;AO=554;CIGAR=1M3D17M;DP=561;DPB=481.238;DPRA=0;EPP=53.9498;EPPR=0;GTI=0;LEN=3;MEANALT=8;MQM=60;MQMR=0;NS=1;NUMALT=1;ODDS=3884.2;PAIRED=1;PAIREDR=0;PAO=2.5;PQA=92.5;PQR=92.5;PRO=2.5;QA=18864;QR=0;RO=0;RPL=257;RPP=9.2817;RPPR=0;RPR=297;RUN=1;SAF=279;SAP=3.07301;SAR=275;SRF=0;SRP=0;SRR=0;TYPE=del	GT:DP:AD:RO:QR:AO:QA:GL	1:561:0,554:0:0:554:18864:-1697.05,0
NC_010655	1704816	.	CGGGAAC	CGGAAC	25067.8	.	AB=0;ABP=0;AC=1;AF=1;AN=1;AO=782;CIGAR=1M1D5M;DP=797;DPB=685.286;DPRA=0;EPP=3.0103;EPPR=0;GTI=0;LEN=1;MEANALT=8;MQM=60;MQMR=0;NS=1;NUMALT=1;ODDS=5772.07;PAIRED=1;PAIREDR=0;PAO=3.5;PQA=129.5;PQR=129.5;PRO=3.5;QA=27933;QR=0;RO=0;RPL=358;RPP=15.1061;RPPR=0;RPR=424;RUN=1;SAF=389;SAP=3.05473;SAR=393;SRF=0;SRP=0;SRR=0;TYPE=del	GT:DP:AD:RO:QR:AO:QA:GL	1:797:0,782:0:0:782:27933:-2512.63,0
NC_010655	2008637	.	TTTGCCCAATTAATATCTGATATTTTAGAATTAATATGGTCGTAT	TT	4143.49	.	AB=0;ABP=0;AC=1;AF=1;AN=1;AO=238;CIGAR=1M43D1M;DP=238;DPB=10.6444;DPRA=0;EPP=9.17801;EPPR=0;GTI=0;LEN=43;MEANALT=1;MQM=60;MQMR=0;NS=1;NUMALT=1;ODDS=954.073;PAIRED=1;PAIREDR=0;PAO=1.5;PQA=55.5;PQR=55.5;PRO=1.5;QA=4669;QR=0;RO=0;RPL=110;RPP=5.96642;RPPR=0;RPR=128;RUN=1;SAF=136;SAP=13.5575;SAR=102;SRF=0;SRP=0;SRR=0;TYPE=del	GT:DP:AD:RO:QR:AO:QA:GL	1:238:0,238:0:0:238:4669:-420.173,0
NC_010655	2610958	.	TGGGGGGGGGGGGGGGGGGGGTAAGCGT	TGGGGGGGGGGGGGGGGGGGTAAGCGT	454.415	.	AB=0;ABP=0;AC=1;AF=1;AN=1;AO=26;CIGAR=1M1D26M;DP=62;DPB=68.8571;DPRA=0;EPP=4.34659;EPPR=6.91895;GTI=0;LEN=1;MEANALT=15;MQM=59.9231;MQMR=60;NS=1;NUMALT=1;ODDS=95.5557;PAIRED=1;PAIREDR=1;PAO=2.08333;PQA=52.4167;PQR=280.417;PRO=11.0833;QA=738;QR=160;RO=5;RPL=15;RPP=4.34659;RPPR=6.91895;RPR=11;RUN=1;SAF=26;SAP=59.4686;SAR=0;SRF=5;SRP=13.8677;SRR=0;TYPE=del	GT:DP:AD:RO:QR:AO:QA:GL	1:62:5,26:5:160:26:738:-52.0284,0

## Sheet: PE8.var
##fileformat=VCFv4.2
##fileDate=20231218
##source=freeBayes v1.3.6
##reference=ref.fa
##contig=<ID=NC_010655,length=2664102>
##phasing=none
##commandline="freebayes -p 1 -f ref.fa aln.bam --region NC_010655:0-100000"
##filter="QUAL > 10 & DP > 5"
##INFO=<ID=NS,Number=1,Type=Integer,Description="Number of samples with data">
##INFO=<ID=DP,Number=1,Type=Integer,Description="Total read depth at the locus">
##INFO=<ID=DPB,Number=1,Type=Float,Description="Total read depth per bp at the locus; bases in reads overlapping / bases in haplotype">
##INFO=<ID=AC,Number=A,Type=Integer,Description="Total number of alternate alleles in called genotypes">
##INFO=<ID=AN,Number=1,Type=Integer,Description="Total number of alleles in called genotypes">
##INFO=<ID=AF,Number=A,Type=Float,Description="Estimated allele frequency in the range (0,1]">
##INFO=<ID=RO,Number=1,Type=Integer,Description="Count of full observations of the reference haplotype.">
##INFO=<ID=AO,Number=A,Type=Integer,Description="Count of full observations of this alternate haplotype.">
##INFO=<ID=PRO,Number=1,Type=Float,Description="Reference allele observation count, with partial observations recorded fractionally">
##INFO=<ID=PAO,Number=A,Type=Float,Description="Alternate allele observations, with partial observations recorded fractionally">
##INFO=<ID=QR,Number=1,Type=Integer,Description="Reference allele quality sum in phred">
##INFO=<ID=QA,Number=A,Type=Integer,Description="Alternate allele quality sum in phred">
##INFO=<ID=PQR,Number=1,Type=Float,Description="Reference allele quality sum in phred for partial observations">
##INFO=<ID=PQA,Number=A,Type=Float,Description="Alternate allele quality sum in phred for partial observations">
##INFO=<ID=SRF,Number=1,Type=Integer,Description="Number of reference observations on the forward strand">
##INFO=<ID=SRR,Number=1,Type=Integer,Description="Number of reference observations on the reverse strand">
##INFO=<ID=SAF,Number=A,Type=Integer,Description="Number of alternate observations on the forward strand">
##INFO=<ID=SAR,Number=A,Type=Integer,Description="Number of alternate observations on the reverse strand">
##INFO=<ID=SRP,Number=1,Type=Float,Description="Strand balance probability for the reference allele: Phred-scaled upper-bounds estimate of the probability of observing the deviation between SRF and SRR given E(SRF/SRR) ~ 0.5, derived using Hoeffding's inequality">
##INFO=<ID=SAP,Number=A,Type=Float,Description="Strand balance probability for the alternate allele: Phred-scaled upper-bounds estimate of the probability of observing the deviation between SAF and SAR given E(SAF/SAR) ~ 0.5, derived using Hoeffding's inequality">
##INFO=<ID=AB,Number=A,Type=Float,Description="Allele balance at heterozygous sites: a number between 0 and 1 representing the ratio of reads showing the reference allele to all reads, considering only reads from individuals called as heterozygous">
##INFO=<ID=ABP,Number=A,Type=Float,Description="Allele balance probability at heterozygous sites: Phred-scaled upper-bounds estimate of the probability of observing the deviation between ABR and ABA given E(ABR/ABA) ~ 0.5, derived using Hoeffding's inequality">
##INFO=<ID=RUN,Number=A,Type=Integer,Description="Run length: the number of consecutive repeats of the alternate allele in the reference genome">
##INFO=<ID=RPP,Number=A,Type=Float,Description="Read Placement Probability: Phred-scaled upper-bounds estimate of the probability of observing the deviation between RPL and RPR given E(RPL/RPR) ~ 0.5, derived using Hoeffding's inequality">
##INFO=<ID=RPPR,Number=1,Type=Float,Description="Read Placement Probability for reference observations: Phred-scaled upper-bounds estimate of the probability of observing the deviation between RPL and RPR given E(RPL/RPR) ~ 0.5, derived using Hoeffding's inequality">
##INFO=<ID=RPL,Number=A,Type=Float,Description="Reads Placed Left: number of reads supporting the alternate balanced to the left (5') of the alternate allele">
##INFO=<ID=RPR,Number=A,Type=Float,Description="Reads Placed Right: number of reads supporting the alternate balanced to the right (3') of the alternate allele">
##INFO=<ID=EPP,Number=A,Type=Float,Description="End Placement Probability: Phred-scaled upper-bounds estimate of the probability of observing the deviation between EL and ER given E(EL/ER) ~ 0.5, derived using Hoeffding's inequality">
##INFO=<ID=EPPR,Number=1,Type=Float,Description="End Placement Probability for reference observations: Phred-scaled upper-bounds estimate of the probability of observing the deviation between EL and ER given E(EL/ER) ~ 0.5, derived using Hoeffding's inequality">
##INFO=<ID=DPRA,Number=A,Type=Float,Description="Alternate allele depth ratio. Ratio between depth in samples with each called alternate allele and those without.">
##INFO=<ID=ODDS,Number=1,Type=Float,Description="The log odds ratio of the best genotype combination to the second-best.">
##INFO=<ID=GTI,Number=1,Type=Integer,Description="Number of genotyping iterations required to reach convergence or bailout.">
##INFO=<ID=TYPE,Number=A,Type=String,Description="The type of allele, either snp, mnp, ins, del, or complex.">
##INFO=<ID=CIGAR,Number=A,Type=String,Description="The extended CIGAR representation of each alternate allele, with the exception that '=' is replaced by 'M' to ease VCF parsing. Note that INDEL alleles do not have the first matched base (which is provided by default, per the spec) referred to by the CIGAR.">
##INFO=<ID=NUMALT,Number=1,Type=Integer,Description="Number of unique non-reference alleles in called genotypes at this position.">
##INFO=<ID=MEANALT,Number=A,Type=Float,Description="Mean number of unique non-reference allele observations per sample with the corresponding alternate alleles.">
##INFO=<ID=LEN,Number=A,Type=Integer,Description="allele length">
##INFO=<ID=MQM,Number=A,Type=Float,Description="Mean mapping quality of observed alternate alleles">
##INFO=<ID=MQMR,Number=1,Type=Float,Description="Mean mapping quality of observed reference alleles">
##INFO=<ID=PAIRED,Number=A,Type=Float,Description="Proportion of observed alternate alleles which are supported by properly paired read fragments">
##INFO=<ID=PAIREDR,Number=1,Type=Float,Description="Proportion of observed reference alleles which are supported by properly paired read fragments">
##INFO=<ID=MIN_DP,Number=1,Type=Integer,Description="Minimum depth in gVCF output block.">
##INFO=<ID=END,Number=1,Type=Integer,Description="Last position (inclusive) in gVCF output record.">
##FORMAT=<ID=GT,Number=1,Type=String,Description="Genotype">
##FORMAT=<ID=GQ,Number=1,Type=Float,Description="Genotype Quality, the Phred-scaled marginal (or unconditional) probability of the called genotype">
##FORMAT=<ID=GL,Number=G,Type=Float,Description="Genotype Likelihood, log10-scaled likelihoods of the data given the called genotype for each possible genotype generated from the reference and alternate alleles given the sample ploidy">
##FORMAT=<ID=DP,Number=1,Type=Integer,Description="Read Depth">
##FORMAT=<ID=AD,Number=R,Type=Integer,Description="Number of observation for each allele">
##FORMAT=<ID=RO,Number=1,Type=Integer,Description="Reference allele observation count">
##FORMAT=<ID=QR,Number=1,Type=Integer,Description="Sum of quality of the reference observations">
##FORMAT=<ID=AO,Number=A,Type=Integer,Description="Alternate allele observation count">
##FORMAT=<ID=QA,Number=A,Type=Integer,Description="Sum of quality of the alternate observations">
##FORMAT=<ID=MIN_DP,Number=1,Type=Integer,Description="Minimum depth in gVCF output block.">
#CHROM	POS	ID	REF	ALT	QUAL	FILTER	INFO	FORMAT	unknown
NC_010655	1245886	.	TGCGGCGGCGGCGGCGGCGGT	TGCGGCGGCGGCGGCGGT	21417.1	.	AB=0;ABP=0;AC=1;AF=1;AN=1;AO=700;CIGAR=1M3D17M;DP=707;DPB=606.381;DPRA=0;EPP=9.01597;EPPR=0;GTI=0;LEN=3;MEANALT=8;MQM=60;MQMR=0;NS=1;NUMALT=1;ODDS=4931.47;PAIRED=1;PAIREDR=0;PAO=5.5;PQA=184.5;PQR=184.5;PRO=5.5;QA=23871;QR=0;RO=0;RPL=332;RPP=7.03063;RPPR=0;RPR=368;RUN=1;SAF=352;SAP=3.05993;SAR=348;SRF=0;SRP=0;SRR=0;TYPE=del	GT:DP:AD:RO:QR:AO:QA:GL	1:707:0,700:0:0:700:23871:-2147.28,0
NC_010655	1704816	.	CGGGAAC	CGGAAC	27427.8	.	AB=0;ABP=0;AC=1;AF=1;AN=1;AO=861;CIGAR=1M1D5M;DP=875;DPB=751.857;DPRA=0;EPP=6.46297;EPPR=0;GTI=0;LEN=1;MEANALT=7;MQM=60;MQMR=0;NS=1;NUMALT=1;ODDS=6315.48;PAIRED=1;PAIREDR=0;PAO=2.5;PQA=92.5;PQR=92.5;PRO=2.5;QA=30579;QR=0;RO=0;RPL=378;RPP=30.8157;RPPR=0;RPR=483;RUN=1;SAF=429;SAP=3.033;SAR=432;SRF=0;SRP=0;SRR=0;TYPE=del	GT:DP:AD:RO:QR:AO:QA:GL	1:875:0,861:0:0:861:30579:-2750.61,0
NC_010655	2008637	.	TTTGCCCAATTAATATCTGATATTTTAGAATTAATATGGTCGTAT	TT	5393.54	.	AB=0;ABP=0;AC=1;AF=1;AN=1;AO=269;CIGAR=1M43D1M;DP=270;DPB=12.1556;DPRA=0;EPP=6.57022;EPPR=0;GTI=0;LEN=43;MEANALT=2;MQM=60;MQMR=0;NS=1;NUMALT=1;ODDS=1241.91;PAIRED=1;PAIREDR=0;PAO=3.5;PQA=111;PQR=111;PRO=3.5;QA=6083;QR=0;RO=0;RPL=142;RPP=4.82659;RPPR=0;RPR=127;RUN=1;SAF=166;SAP=35.0496;SAR=103;SRF=0;SRP=0;SRR=0;TYPE=del	GT:DP:AD:RO:QR:AO:QA:GL	1:270:0,269:0:0:269:6083:-547.052,0
NC_010655	2610958	.	TGGGGGGGGGGGGGGGGGGGGTAAGCGTGT	TGGGGGGGGGGGGGGGGGGGTAAGCGTGT	548.479	.	AB=0;ABP=0;AC=1;AF=1;AN=1;AO=25;CIGAR=1M1D28M;DP=69;DPB=80.0333;DPRA=0;EPP=3.09716;EPPR=0;GTI=0;LEN=1;MEANALT=25;MQM=60;MQMR=0;NS=1;NUMALT=1;ODDS=59.8926;PAIRED=1;PAIREDR=0;PAO=4.75;PQA=103;PQR=418;PRO=16.75;QA=711;QR=0;RO=0;RPL=13;RPP=3.09716;RPPR=0;RPR=12;RUN=1;SAF=25;SAP=57.2971;SAR=0;SRF=0;SRP=0;SRR=0;TYPE=del	GT:DP:AD:RO:QR:AO:QA:GL	1:69:0,25:0:0:25:711:-63.9931,0

## Sheet: PE9.var
##fileformat=VCFv4.2
##fileDate=20231218
##source=freeBayes v1.3.6
##reference=ref.fa
##contig=<ID=NC_010655,length=2664102>
##phasing=none
##commandline="freebayes -p 1 -f ref.fa aln.bam --region NC_010655:0-100000"
##filter="QUAL > 10 & DP > 5"
##INFO=<ID=NS,Number=1,Type=Integer,Description="Number of samples with data">
##INFO=<ID=DP,Number=1,Type=Integer,Description="Total read depth at the locus">
##INFO=<ID=DPB,Number=1,Type=Float,Description="Total read depth per bp at the locus; bases in reads overlapping / bases in haplotype">
##INFO=<ID=AC,Number=A,Type=Integer,Description="Total number of alternate alleles in called genotypes">
##INFO=<ID=AN,Number=1,Type=Integer,Description="Total number of alleles in called genotypes">
##INFO=<ID=AF,Number=A,Type=Float,Description="Estimated allele frequency in the range (0,1]">
##INFO=<ID=RO,Number=1,Type=Integer,Description="Count of full observations of the reference haplotype.">
##INFO=<ID=AO,Number=A,Type=Integer,Description="Count of full observations of this alternate haplotype.">
##INFO=<ID=PRO,Number=1,Type=Float,Description="Reference allele observation count, with partial observations recorded fractionally">
##INFO=<ID=PAO,Number=A,Type=Float,Description="Alternate allele observations, with partial observations recorded fractionally">
##INFO=<ID=QR,Number=1,Type=Integer,Description="Reference allele quality sum in phred">
##INFO=<ID=QA,Number=A,Type=Integer,Description="Alternate allele quality sum in phred">
##INFO=<ID=PQR,Number=1,Type=Float,Description="Reference allele quality sum in phred for partial observations">
##INFO=<ID=PQA,Number=A,Type=Float,Description="Alternate allele quality sum in phred for partial observations">
##INFO=<ID=SRF,Number=1,Type=Integer,Description="Number of reference observations on the forward strand">
##INFO=<ID=SRR,Number=1,Type=Integer,Description="Number of reference observations on the reverse strand">
##INFO=<ID=SAF,Number=A,Type=Integer,Description="Number of alternate observations on the forward strand">
##INFO=<ID=SAR,Number=A,Type=Integer,Description="Number of alternate observations on the reverse strand">
##INFO=<ID=SRP,Number=1,Type=Float,Description="Strand balance probability for the reference allele: Phred-scaled upper-bounds estimate of the probability of observing the deviation between SRF and SRR given E(SRF/SRR) ~ 0.5, derived using Hoeffding's inequality">
##INFO=<ID=SAP,Number=A,Type=Float,Description="Strand balance probability for the alternate allele: Phred-scaled upper-bounds estimate of the probability of observing the deviation between SAF and SAR given E(SAF/SAR) ~ 0.5, derived using Hoeffding's inequality">
##INFO=<ID=AB,Number=A,Type=Float,Description="Allele balance at heterozygous sites: a number between 0 and 1 representing the ratio of reads showing the reference allele to all reads, considering only reads from individuals called as heterozygous">
##INFO=<ID=ABP,Number=A,Type=Float,Description="Allele balance probability at heterozygous sites: Phred-scaled upper-bounds estimate of the probability of observing the deviation between ABR and ABA given E(ABR/ABA) ~ 0.5, derived using Hoeffding's inequality">
##INFO=<ID=RUN,Number=A,Type=Integer,Description="Run length: the number of consecutive repeats of the alternate allele in the reference genome">
##INFO=<ID=RPP,Number=A,Type=Float,Description="Read Placement Probability: Phred-scaled upper-bounds estimate of the probability of observing the deviation between RPL and RPR given E(RPL/RPR) ~ 0.5, derived using Hoeffding's inequality">
##INFO=<ID=RPPR,Number=1,Type=Float,Description="Read Placement Probability for reference observations: Phred-scaled upper-bounds estimate of the probability of observing the deviation between RPL and RPR given E(RPL/RPR) ~ 0.5, derived using Hoeffding's inequality">
##INFO=<ID=RPL,Number=A,Type=Float,Description="Reads Placed Left: number of reads supporting the alternate balanced to the left (5') of the alternate allele">
##INFO=<ID=RPR,Number=A,Type=Float,Description="Reads Placed Right: number of reads supporting the alternate balanced to the right (3') of the alternate allele">
##INFO=<ID=EPP,Number=A,Type=Float,Description="End Placement Probability: Phred-scaled upper-bounds estimate of the probability of observing the deviation between EL and ER given E(EL/ER) ~ 0.5, derived using Hoeffding's inequality">
##INFO=<ID=EPPR,Number=1,Type=Float,Description="End Placement Probability for reference observations: Phred-scaled upper-bounds estimate of the probability of observing the deviation between EL and ER given E(EL/ER) ~ 0.5, derived using Hoeffding's inequality">
##INFO=<ID=DPRA,Number=A,Type=Float,Description="Alternate allele depth ratio. Ratio between depth in samples with each called alternate allele and those without.">
##INFO=<ID=ODDS,Number=1,Type=Float,Description="The log odds ratio of the best genotype combination to the second-best.">
##INFO=<ID=GTI,Number=1,Type=Integer,Description="Number of genotyping iterations required to reach convergence or bailout.">
##INFO=<ID=TYPE,Number=A,Type=String,Description="The type of allele, either snp, mnp, ins, del, or complex.">
##INFO=<ID=CIGAR,Number=A,Type=String,Description="The extended CIGAR representation of each alternate allele, with the exception that '=' is replaced by 'M' to ease VCF parsing. Note that INDEL alleles do not have the first matched base (which is provided by default, per the spec) referred to by the CIGAR.">
##INFO=<ID=NUMALT,Number=1,Type=Integer,Description="Number of unique non-reference alleles in called genotypes at this position.">
##INFO=<ID=MEANALT,Number=A,Type=Float,Description="Mean number of unique non-reference allele observations per sample with the corresponding alternate alleles.">
##INFO=<ID=LEN,Number=A,Type=Integer,Description="allele length">
##INFO=<ID=MQM,Number=A,Type=Float,Description="Mean mapping quality of observed alternate alleles">
##INFO=<ID=MQMR,Number=1,Type=Float,Description="Mean mapping quality of observed reference alleles">
##INFO=<ID=PAIRED,Number=A,Type=Float,Description="Proportion of observed alternate alleles which are supported by properly paired read fragments">
##INFO=<ID=PAIREDR,Number=1,Type=Float,Description="Proportion of observed reference alleles which are supported by properly paired read fragments">
##INFO=<ID=MIN_DP,Number=1,Type=Integer,Description="Minimum depth in gVCF output block.">
##INFO=<ID=END,Number=1,Type=Integer,Description="Last position (inclusive) in gVCF output record.">
##FORMAT=<ID=GT,Number=1,Type=String,Description="Genotype">
##FORMAT=<ID=GQ,Number=1,Type=Float,Description="Genotype Quality, the Phred-scaled marginal (or unconditional) probability of the called genotype">
##FORMAT=<ID=GL,Number=G,Type=Float,Description="Genotype Likelihood, log10-scaled likelihoods of the data given the called genotype for each possible genotype generated from the reference and alternate alleles given the sample ploidy">
##FORMAT=<ID=DP,Number=1,Type=Integer,Description="Read Depth">
##FORMAT=<ID=AD,Number=R,Type=Integer,Description="Number of observation for each allele">
##FORMAT=<ID=RO,Number=1,Type=Integer,Description="Reference allele observation count">
##FORMAT=<ID=QR,Number=1,Type=Integer,Description="Sum of quality of the reference observations">
##FORMAT=<ID=AO,Number=A,Type=Integer,Description="Alternate allele observation count">
##FORMAT=<ID=QA,Number=A,Type=Integer,Description="Sum of quality of the alternate observations">
##FORMAT=<ID=MIN_DP,Number=1,Type=Integer,Description="Minimum depth in gVCF output block.">
#CHROM	POS	ID	REF	ALT	QUAL	FILTER	INFO	FORMAT	unknown
NC_010655	1704816	.	CGGGAAC	CGGAAC	27113.4	.	AB=0;ABP=0;AC=1;AF=1;AN=1;AO=852;CIGAR=1M1D5M;DP=867;DPB=745.571;DPRA=0;EPP=3.0103;EPPR=0;GTI=0;LEN=1;MEANALT=5;MQM=60;MQMR=0;NS=1;NUMALT=1;ODDS=6243.1;PAIRED=1;PAIREDR=0;PAO=4;PQA=148;PQR=148;PRO=4;QA=30207;QR=0;RO=0;RPL=410;RPP=5.62014;RPPR=0;RPR=442;RUN=1;SAF=398;SAP=11.0029;SAR=454;SRF=0;SRP=0;SRR=0;TYPE=del	GT:DP:AD:RO:QR:AO:QA:GL	1:867:0,852:0:0:852:30207:-2717.09,0
NC_010655	2008637	.	TTTGCCCAATTAATATCTGATATTTTAGAATTAATATGGTCGTAT	TT	5142.08	.	AB=0;ABP=0;AC=1;AF=1;AN=1;AO=274;CIGAR=1M43D1M;DP=274;DPB=12.3556;DPRA=0;EPP=3.2956;EPPR=0;GTI=0;LEN=43;MEANALT=1;MQM=60;MQMR=0;NS=1;NUMALT=1;ODDS=1184.01;PAIRED=1;PAIREDR=0;PAO=4;PQA=105;PQR=105;PRO=4;QA=5783;QR=0;RO=0;RPL=129;RPP=5.03912;RPPR=0;RPR=145;RUN=1;SAF=161;SAP=21.2697;SAR=113;SRF=0;SRP=0;SRR=0;TYPE=del	GT:DP:AD:RO:QR:AO:QA:GL	1:274:0,274:0:0:274:5783:-520.219,0
NC_010655	2610958	.	TGGGGGGGGGGGGGGGGGGGGTAAGCGTGT	TGGGGGGGGGGGGGGGGGGGTAAGCGTGT	601.575	.	AB=0;ABP=0;AC=1;AF=1;AN=1;AO=28;CIGAR=1M1D28M;DP=85;DPB=93.2;DPRA=0;EPP=3.32051;EPPR=7.35324;GTI=0;LEN=1;MEANALT=29;MQM=60;MQMR=60;NS=1;NUMALT=1;ODDS=86.5667;PAIRED=1;PAIREDR=1;PAO=3.58333;PQA=95.3333;PQR=312.333;PRO=11.5833;QA=826;QR=65;RO=2;RPL=15;RPP=3.32051;RPPR=7.35324;RPR=13;RUN=1;SAF=28;SAP=63.8115;SAR=0;SRF=2;SRP=7.35324;SRR=0;TYPE=del	GT:DP:AD:RO:QR:AO:QA:GL	1:85:2,28:2:65:28:826:-68.4911,0

[truncated: 11 more sheets: PE10.var, PE11.var, PE12.var, PE13.var, PE14.var, PE15.var, PE16.var, PE17.var, PE18.var, PE19.var, Libs]
